# Supplementary material for: Major sea level fall during the Pliocene M2 glaciation
Source: Nat Commun. 2025 Aug 16;16:7641. doi: 10.1038/s41467-025-62446-x (PMC12357856; doi:10.1038/s41467-025-62446-x)
Supplement: Supplementary file 3 — Source Data [file 41467_2025_62446_MOESM3_ESM.xlsx]

## Sheet: Figure 1
Sample Lable	Size Fraction	Mg/Ca	Sr/Ca	Cd/Ca	B/Ca	Al/Ca	Mn/Ca		Sample Lable	150-250um		250-355um
	um	mmol/mol	mmol/mol	μmol/mol	μmol/mol	μmol/mol	μmol/mol			δ13C	δ18O	δ13C	δ18O
162-982B-7H-3A,92-97	150-250	2.01695	1.14365	0.1941	75.8322	29.069	52.2155		162-982B-7H-3A,103-107	-0.824	2.558	-1.101	2.609
	250-355	1.96052	1.18811	0.180822	77.4369	12.7901	49.3549		162-982B-7H-3W,112-116	-0.936	2.699	-0.856	2.814
162-982B-7H-3A,103-107	150-250	1.93767	1.15059	0.184693	77.7514	25.1071	56.8342		162-982B-7H-3W,122-126	-0.911	2.678	-1.021	2.644
	250-355	1.946	1.19318	0.202778	72.6542	22.4123	55.4738		162-982B-7H-4A,0-4	-0.971	2.97	-1.343	2.847
162-982B-7H-3A,108-112	150-250	1.90526	1.12928	0.200732	80.1324	34.6808	53.9622		162-982B-8H-1A,24-28	-0.745	2.384	-0.874	2.464
	250-355	1.86571	1.15998	0.143725	90.5425	71.0464	48.2846		162-982B-8H-1W,32-34	-0.644	2.416	-0.654	2.439
162-982B-7H-3W,112-116	150-250	1.89021	1.17424	0.126733	82.7658	130.067	48.1382		162-982B-12H-1W,87-91	-1.166	2.271	-1.354	2.13
	250-355	1.84395	1.22396	0.130838	106.559	137.23	46.3266		162-982B-12H-1W,95-99	-1.133	2.434	-0.985	2.278
162-982B-7H-4W,4-8	150-250	1.87012	1.15699	0.148678	85.2858	76.2009	53.6713		162-982B-12H-1W,103-107	-1.121	2.412	-1.432	2.197
	250-355	1.93118	1.23532	0.13061	107.342	121.805	44.0598		162-982B-12H-1W,110-114	-1.217	2.41	-1.266	2.197
162-982B-7H-4W,84-88	150-250	1.9308	1.21557	0.213985	87.1641	132.731	112.426		162-982B-12H-1W,118-122	-1.123	2.346	-1.287	2.231
	250-355	1.90605	1.24113	0.211029	89.1335	302.874	88.0239		202-1241C-4H-5W,77-80	-1.452	3.257	-1.524	3.234
162-982B-7H-5A,23-27	150-250	1.91982	1.16087	0.266721	82.5147	166.733	117.223		202-1241C-4H-5W,87-90	-1.476	3.182	-1.437	3.202
	250-355	1.80715	1.21964	0.198018	88.7521	268.456	104.226		202-1241C-5H-4W,145-148	-1.085	2.976	-1.081	2.869
162-982B-8H-1W,32-34	150-250	1.83162	1.17213	0.291004	83.6697	135.66	122.881		202-1241C-5H-5W,7-10	-1.044	2.939	-1.036	2.85
	250-355	1.81387	1.19588	0.207222	76.7654	204.729	88.4965		202-1241C-5H-5W,14-17	-1.022	2.924	-1.084	2.791
162-982B-8H-2A,135-138	150-250	1.95444	1.17869	0.250477	87.9794	128.926	136.222		202-1241C-5H-5W,17-20	-1.002	2.808	-1.098	2.823
	250-355	1.86921	1.23083	0.202797	94.1113	243.242	96.357		202-1241C-5H-5W,54-57	-1.145	2.921	-1.085	2.789
162-982B-8H-2W,147-150	150-250	1.71633	1.17566	0.209267	84.4143	144.599	110.956		202-1241C-5H-5W,65-68	-1.186	3.074	-1.155	2.767
	250-355	1.78633	1.21665	0.155419	87.8926	364.059	86.293		202-1241C-5H-5W,84-87	-1.142	3.046	-1.071	2.891
162-982B-8H-3A,16-20	150-250	1.82534	1.2039	0.193838	114.888	106.156	119.717		202-1241C-5H-5W,134-137	-1.118	3.331	-1.168	2.864
	250-355	1.87155	1.24785	0.172781	110.7	154.435	120.494		202-1241C-5H-5W,144-147	-1.183	3.295	-1.19	2.919
162-982B-8H-3A,94-98	150-250	1.82933	1.22256	0.204995	101.335	107.566	92.9758		202-1241C-5H-6W,14-17	-1.123	3.044	-1.159	2.997
	250-355	1.8855	1.29924	0.153514	110.395	78.5411	106.935		202-1241C-5H-6W,34-37	-1.346	3.815	-1.346	3.33
162-982B-12H-1W,56-60	150-250	1.83726	1.19987	0.1852	85.6974	100.026	98.1105		202-1241C-5H-6W,44-47	-1.44	3.786	-1.567	3.426
	250-355	1.80602	1.25891	0.156779	102.584	130.037	98.8164		202-1241C-5H-6W,54-57	-1.4	3.357	-1.402	3.438
162-982B-12H-1W,79-83	150-250	1.8004	1.21261	0.189781	93.9915	157.634	79.2796		202-1241C-5H-6W,64-67	-1.378	3.612	-1.402	3.433
	250-355	1.83528	1.25307	0.185573	97.8317	158.537	75.3397		202-1241C-5H-6W,74-77	-1.326	3.337	-1.363	3.354
162-982B-12H-2W,7-11	150-250	1.83461	1.24489	0.236373	98.9322	173.15	82.8205		202-1241C-5H-6W,84-87	-1.271	3.267	-1.322	3.179
	250-355	1.80547	1.26751	0.191794	112.95	215.412	77.1348		202-1241C-5H-6W,104-107	-1.211	3.062	-1.377	3.149
162-982B-12H-3W,77-81	150-250	1.89663	1.20077	0.255522	88.3299	347.133	95.6895		202-1241C-5H-6W,107-110	-1.29	3.173	-1.372	3.112
	250-355	1.82991	1.23825	0.245825	103.47	216.851	107.259		202-1241A-9H-3W,37-40	-1.321	3.399	-1.313	3.096
162-982B-12H-3W,85-89	150-250	1.72979	1.17662	0.258712	81.6798	192.198	102.833		202-1241A-9H-3W,42-45	-1.279	3.21	-1.286	3.194
	250-355	1.69264	1.20262	0.259185	85.4972	209.4	109.071		KN177-2 MC4 core top	-1.456	2.574	-1.419	2.485
202-1241C-4H-4W,141-144	150-250	1.41	1.01	0.26	75.7	397.13	284.28		KN177-2 MC6 core top	-1.273	4.164	-1.452	4.158
	250-355	1.45966	1.03091	0.264221	80.0063	241.348	304.035		KN177-2 MC11 core top	-1.537	4.214	-1.586	3.89
202-1241C-4H-4W,146-149	150-250	1.33	0.99	0.34	56.58	566.22	574.59		KN177-2 MC14 core top	-1.318	4.178	-1.604	4.129
	250-355	1.19059	1.04343	0.298628	67.7636	528.66	470.421		OC205-2 BC77 core top	0.446	0.54	0.694	0.467
202-1241C-4H-5W,77-80	150-250	1.15	0.99	0.54	58.14	469.7	516.87
	250-355	1.1919	1.03469	0.488291	68.1357	443.203	534.721			Contaminated during running
202-1241C-4H-5W,87-90	150-250	1.12	1.01	0.48	66.18	293.01	452.69
	250-355	1.14036	1.03303	0.401927	65.8521	441.666	520.875
202-1241B-8H-2W,121-124	150-250	1.18	1.01	0.53	58.57	463.51	558.6
	250-355	1.1792	1.0763	0.401586	73.6736	556.636	425.052
202-1241C-5H-5W,57-60	150-250	1.17	1.04	0.41	65.23	398.58	418.41
	250-355	1.1719	1.06826	0.340489	65.6273	542.22	442.097
202-1241C-5H-5W,94-97	150-250	1.2	1.04	0.34	63.04	385.67	459.41
	250-355	1.28773	1.07259	0.269199	70.8191	431.431	404.161
202-1241C-5H-5W,114-117	150-250	1.22	1.01	0.33	53.51	276.75	381.34
	250-355	1.22064	1.07863	0.291182	67.8946	417.308	377.683
202-1241C-5H-5W,124-127	150-250	1.12	1.01	0.4	57.62	380.51	382.68
	250-355	1.11929	1.02968	0.388631	64.4598	443.309	389.809
202-1241C-5H-6W,5-8	150-250	1.03	1	0.29	54.3	419.73	328.13
	250-355	1.04635	1.06583	0.254882	64.4206	545.438	294.65
202-1241C-5H-6W,14-17	150-250	1.04	1.02	0.24	56.55	437.46	287.8
	250-355	1.05912	1.03221	0.267933	62.6602	437.811	365.576
202-1241C-5H-6W,34-37	150-250	1.14	1	0.29	57.91	659.91	279.56
	250-355	1.01977	1.05394	0.313171	66.2296	412.731	285.043
202-1241C-5H-6W,44-47	150-250	1.21	1	0.53	69.26	318.14	499.84
	250-355	1.18121	1.09449	0.415159	71.0867	249.718	447.368
202-1241C-5H-6W,54-57	150-250	1.23	1	0.5	62.23	582.36	451.32
	250-355	1.19225	1.04419	0.394833	102.351	262.126	517.256
202-1241C-5H-6W,64-67	150-250	1.07	1.02	0.32	60.28	482.34	409.81
	250-355	1.05894	1.0391	0.42349	66.958	367.836	493.435
202-1241C-5H-6W,84-87	150-250	1.07	1.04	0.27	61.93	527.18	449.93
	250-355	1.07074	1.03482	0.29379	62.0544	404.876	472.09
202-1241B-12H-4W,125-128	150-250	1.09	1.02	0.44	60.9	235.53	499.4
	250-355	1.1424	1.03705	0.293816	73.5763	334.77	507.354
BJ8-03 MC24 core top	150-250	1.96652	1.23783	0.111558	98.0367	312.896	121.477
	250-355	2.06974	1.24596	0.16544	96.1236	77.4376	137.859
KN117-2 MC11 core top	150-250	0.932528	0.97919	0.136057	40.8401	921.609	49.7687
	250-355	0.851317	1.02163	0.122133	39.0975	1224.94	25.768
KN117-2 MC6 core top	150-250	0.813574	1.04494	0.157987	49.8223	885.364	65.7139
	250-355	0.833295	1.08714	0.140786	55.3036	1051.8	60.5418
		Clay Contamination
		High running RSD
		Low B relative to blank

## Sheet: Figure 2
δ13C of pore-water DIC are from McCorkle and Klinkhammer, 1991 (https://doi.org/10.1016/0016-7037(91)90408-W); Papadimitriou et al., 2004 (https://doi.org/10.1016/j.margeo.2004.08.003); McCorkle et al., 1985 (https://doi.org/10.1016/0012-821X(85)90162-1); McCorkle and Emerson, 1988 (https://doi.org/10.1016/0016-7037(88)90270-0)
ΔCO32- of porewater are from Weldeab et al., 2016 (https://doi.org/10.1016/j.epsl.2016.01.009)
McCorkle and Klinkhammer, 1991 (https://doi.org/10.1016/0016-7037(91)90408-W)
														Weldeab et al (2016): Earth and Planetary Science Letters, v. 438, 95–102 (https://doi.org/10.1016/j.epsl.2016.01.009)
Core BC-207					Averaged porewater δ13C profiles grouped by water depth									Core	Latitude, decimal	Longitude, decimal	water depth (m)	sediment depth (cm)	DCO23 porewater (0-10 cm sediment depth)
Wter depth:	795m				<2500m			2500-4000m			>4000m			GeoB4211-1	30.1933	-10.8217	1773	0	75.1482
Location:	35”40’N, 121”37W				Sediment depth (cm)	δ13C		Sediment depth (cm)	δ13C		Sediment depth (cm)	δ13C		GeoB4211-1	30.19	-10.82	1773	0.3	47.3
					Bottom water	0.362194		Bottom water	0.294444		Bottom water	-0.0733333		GeoB4211-1	30.19	-10.82	1773	0.7	34.38
Sediment depth (cm)	δ13C				0.25	-0.86349		0.25	-0.71292		0.25	-0.375		GeoB4211-1	30.19	-10.82	1773	1.3	16
Bottom water	-0.17				0.75	-1.15606		0.75	-1.02655		1.5	-0.7735		GeoB4211-1	30.19	-10.82	1773	1.8	5.33
Bottom water	-0.2				1.25	-1.4557		1.25	-1.0953		2.5	-0.93625		GeoB4211-1	30.19	-10.82	1773	2.2	7.68
0.25	-1.1				1.75	-1.57146		1.75	-1.23586		3.5	-1.0525		GeoB4211-1	30.19	-10.82	1773	2.8	2.37
0.5	-1.32				2.5	-1.70912		2.5	-1.48315		4.5	-1.1775		GeoB4211-1	30.19	-10.82	1773	3.5	5.32
0.75	-1.32				3.5	-1.87638		3.5	-1.54703		6.5	-1.185		GeoB4211-1	30.19	-10.82	1773	4.5	5.32
1.25	-1.53				4.5	-1.96972		4.5	-1.82745		7.5	-1.47563		GeoB4211-1	30.19	-10.82	1773	6.2	6.53
1.75	ND				6.5	-2.33747		6.5	-2.14763					GeoB4211-1	30.19	-10.82	1773	8.7	10.1
2.5	-2.04				8	-2.65248		8	-2.2342					GeoB4228-1	29.47	-12.99	1633	0	62.96
3.5	-2.26				9.5	-2.92949		9.5	-2.34069					GeoB4228-1	29.47	-12.99	1633	0.3	42.92
5	-2.49													GeoB4228-1	29.47	-12.99	1633	0.7	27.51
6.5	-2.68													GeoB4228-1	29.47	-12.99	1633	1.3	23.44
7.5	-3.06													GeoB4228-1	29.47	-12.99	1633	1.8	19.43
8.5	ND													GeoB4228-1	29.47	-12.99	1633	2.2	18.94
9.5	-3.58													GeoB4228-1	29.47	-12.99	1633	2.8	20.04
														GeoB4228-1	29.47	-12.99	1633	3.5	14.96
Core BC-227														GeoB4228-1	29.47	-12.99	1633	4.5	18.87
Wter depth:	3720m													GeoB4228-1	29.47	-12.99	1633	6.2	17.18
Location:	35.46’N, 122.35W													GeoB4228-1	29.47	-12.99	1633	8.7	15.52
														GeoB4241-5	29.17	-15.45	3610	0	31.77
Sediment depth (cm)	δ13C													GeoB4241-5	29.17	-15.45	3610	0.3	-11.17
Bottom water	-0.04													GeoB4241-5	29.17	-15.45	3610	0.7	-21.34
Bottom water	-0.06													GeoB4241-5	29.17	-15.45	3610	1.3	-18.75
0.25	-1													GeoB4241-5	29.17	-15.45	3610	1.8	-16.32
0.5	-1.26													GeoB4241-5	29.17	-15.45	3610	2.2	-19.65
0.75	-1.12													GeoB4241-5	29.17	-15.45	3610	4	-20.52
1.25	-1.43													GeoB4241-5	29.17	-15.45	3610	5	-18.89
1.75	-1.35													GeoB4241-5	29.17	-15.45	3610	6.8	-8.58
2.5	-1.75													GeoB4241-5	29.17	-15.45	3610	9.2	29.96
3.5	ND													GeoB4231-2	29.09	-12.56	1207	0	71.93
5	-2.23													GeoB4231-2	29.09	-12.56	1207	0.3	40.22
6.5	-2.71													GeoB4231-2	29.09	-12.56	1207	0.7	26.93
7.5	-2.47													GeoB4231-2	29.09	-12.56	1207	1.3	28.54
8.5	ND													GeoB4231-2	29.09	-12.56	1207	1.8	23.72
9.5	-3.18													GeoB4231-2	29.09	-12.56	1207	2.2	19.53
														GeoB4231-2	29.09	-12.56	1207	2.8	19.02
Papadimitriou et al., 2004 (https://doi.org/10.1016/j.margeo.2004.08.003)														GeoB4231-2	29.09	-12.56	1207	3.5	14.21
														GeoB4231-2	29.09	-12.56	1207	4.5	16.92
Site A														GeoB4231-2	29.09	-12.56	1207	6.2	16.92
Wter depth:	3560m													GeoB4231-2	29.09	-12.56	1207	8.7	18.56
Location:	52° 55.1′ N, 16° 54.8′ W													GeoB4234-1	28.89	-13.23	1360	0.3	38.73
														GeoB4234-1	28.89	-13.23	1360	0.7	27.8
Sediment depth (cm)	δ13C													GeoB4234-1	28.89	-13.23	1360	1.3	23.44
Bottom water	0.2													GeoB4234-1	28.89	-13.23	1360	1.8	20.66
0.25	-0.29753													GeoB4234-1	28.89	-13.23	1360	2.2	16.32
0.75	-0.67577													GeoB4234-1	28.89	-13.23	1360	3	15.2
1.25	-0.54731													GeoB4234-1	28.89	-13.23	1360	4	13.61
2.5	-1.15391													GeoB4234-1	28.89	-13.23	1360	5	22.85
2.8	-1.211													GeoB4234-1	28.89	-13.23	1360	6.8	24.59
3.5	-1.48219													GeoB4234-1	28.89	-13.23	1360	9.2	29.47
4.5	-1.56069													GeoB4420-1	16.47	-46.46	2763	0	49.95
5.5	-1.73911													GeoB4420-1	16.47	-46.46	2763	0.25	7.24
6.5	-1.90325													GeoB4420-1	16.47	-46.46	2763	0.75	0.73
7.5	-1.83188													GeoB4420-1	16.47	-46.46	2763	1.25	-0.73
8.5	-2.12448													GeoB4420-1	16.47	-46.46	2763	1.75	5.83
9.5	-1.73911													GeoB4420-1	16.47	-46.46	2763	2.25	1.46
														GeoB4420-1	16.47	-46.46	2763	2.75	1.45
Site B														GeoB4420-1	16.47	-46.46	2763	3.5	-1.46
Wter depth:	1100m													GeoB4420-1	16.47	-46.46	2763	4.5	3.63
Location:	57° 25.6’ N, 15° 41.1′ W													GeoB4420-1	16.47	-46.46	2763	6.25	18.82
														GeoB4420-1	16.47	-46.46	2763	8.75	3.64
Sediment depth (cm)	δ13C													GeoB4419-5	9.68	-54.26	4515	0.25	-21.3
Bottom water	0.28518													GeoB4419-5	9.68	-54.26	4515	0.75	-46.42
0.25	0.00697													GeoB4419-5	9.68	-54.26	4515	1.25	-47.52
0.75	-0.78591													GeoB4419-5	9.68	-54.26	4515	1.75	-53.81
1.25	-0.78591													GeoB4419-5	9.68	-54.26	4515	2.25	-54.38
1.75	-0.92501													GeoB4419-5	9.68	-54.26	4515	2.75	-57.54
2.2	-1.50228													GeoB4419-5	9.68	-54.26	4515	3.5	-55.49
2.8	-1.15453													GeoB4419-5	9.68	-54.26	4515	4.5	-55.42
3.5	-1.38404													GeoB4419-5	9.68	-54.26	4515	6.25	-56.74
4.5	-1.73875													GeoB4419-5	9.68	-54.26	4515	8.75	-56.57
5.5	-1.71093													GeoB4418-2	9.26	-54.06	2490	0	43.18
6.5	-1.64834													GeoB4418-2	9.26	-54.06	2490	0.25	-10.41
7.5	-1.75962													GeoB4418-2	9.26	-54.06	2490	0.75	-34.53
9	-1.94045													GeoB4418-2	9.26	-54.06	2490	1.25	-39.4
														GeoB4418-2	9.26	-54.06	2490	1.75	-43.96
Site B														GeoB4418-2	9.26	-54.06	2490	2.25	-45.52
Wter depth:	1100m													GeoB4418-2	9.26	-54.06	2490	2.75	-42.39
Location:	57° 25.6’ N, 15° 41.1′ W													GeoB4418-2	9.26	-54.06	2490	3.5	-45.15
														GeoB4418-2	9.26	-54.06	2490	4.5	-44.66
Sediment depth (cm)	δ13C													GeoB4418-2	9.26	-54.06	2490	6.25	-43.21
Bottom water	0.23123													GeoB4418-2	9.26	-54.06	2490	10	-40.62
0.25	-0.8107													GeoB4402-3	6.39	-43.44	4641	0	13.57
0.7	-1.06048													GeoB4402-3	6.39	-43.44	4641	0.25	-39
1.25	-0.87493													GeoB4402-3	6.39	-43.44	4641	0.75	-48.96
1.75	-1.16753													GeoB4402-3	6.39	-43.44	4641	1.25	-52.89
2.2	-1.29598													GeoB4402-3	6.39	-43.44	4641	1.75	-46.77
2.8	-1.60999													GeoB4402-3	6.39	-43.44	4641	2.25	-50.99
3.5	-1.12471													GeoB4402-3	6.39	-43.44	4641	2.75	-51.22
4.5	-1.03193													GeoB4402-3	6.39	-43.44	4641	3.5	-49.59
5.5	-1.85977													GeoB4402-3	6.39	-43.44	4641	4.5	-53.9
6.5	-1.41017													GeoB4402-3	6.39	-43.44	4641	6.25	-52.76
7.5	-1.82409													GeoB4402-3	6.39	-43.44	4641	8.75	-53.96
8.5	-1.43871													GeoB4404-2	6.06	-43.74	4397	0	26.92
9.5	-2.4521													GeoB4404-2	6.06	-43.74	4397	0.25	-31.87
11	-1.82409													GeoB4404-2	6.06	-43.74	4397	0.75	-38.74
13	-2.05959													GeoB4404-2	6.06	-43.74	4397	1.25	-40
15	-1.85263													GeoB4404-2	6.06	-43.74	4397	1.75	-40.11
														GeoB4404-2	6.06	-43.74	4397	2.25	-36.6
Site C														GeoB4404-2	6.06	-43.74	4397	2.75	-40.19
Wter depth:	1965m													GeoB4404-2	6.06	-43.74	4397	3.5	-38.89
Location:	57° 06.0′ N, 12° 31.0′ W													GeoB4404-2	6.06	-43.74	4397	4.5	-37.82
														GeoB4404-2	6.06	-43.74	4397	6.25	-39.59
Sediment depth (cm)	δ13C													GeoB4404-2	6.06	-43.74	4397	8.75	-41.74
Bottom water	0.45607													GeoB4405-2	5.91	-43.75	4300	0	28.48
0.5	0.13192													GeoB4405-2	5.91	-43.75	4300	0.25	-37.4
1	-0.76464													GeoB4405-2	5.91	-43.75	4300	0.75	-37.9
1.5	-0.70257													GeoB4405-2	5.91	-43.75	4300	1.25	-39.96
2	-0.6405													GeoB4405-2	5.91	-43.75	4300	1.75	-38.97
2.5	-0.83361													GeoB4405-2	5.91	-43.75	4300	2.25	-35.2
3	-1.28189													GeoB4405-2	5.91	-43.75	4300	2.75	-27.3
3.5	-1.54396													GeoB4405-2	5.91	-43.75	4300	3.5	-38.18
4.5	-1.34396													GeoB4405-2	5.91	-43.75	4300	4.5	-41.42
5.5	-1.57844													GeoB4405-2	5.91	-43.75	4300	6.25	-41.07
6.5	-1.81983													GeoB4405-2	5.91	-43.75	4300	8.75	-41.87
7.5	-2.12328													GeoB4412-3	5.72	-44.36	3764	0.25	-19.37
8.5	-2.22673													GeoB4412-3	5.72	-44.36	3764	0.75	-30.16
9.5	-2.25431													GeoB4412-3	5.72	-44.36	3764	1.25	-31.78
10.5	-2.2888													GeoB4412-3	5.72	-44.36	3764	1.75	-32.86
11.5	-2.72329													GeoB4412-3	5.72	-44.36	3764	2.25	-34.67
14	-2.78536													GeoB4412-3	5.72	-44.36	3764	2.75	-31.71
18	-2.81294													GeoB4412-3	5.72	-44.36	3764	3.5	-30.99
														GeoB4412-3	5.72	-44.36	3764	4.5	-31.98
Site C														GeoB4412-3	5.72	-44.36	3764	6.25	-34.35
Wter depth:	1965m													GeoB4412-3	5.72	-44.36	3764	8.75	-33.69
Location:	57° 06.0′ N, 12° 31.0′ W													GeoB4416-2	5.68	-45.09	3903	0.25	-21.71
														GeoB4416-2	5.68	-45.09	3903	0.75	-29.12
Sediment depth (cm)	δ13C													GeoB4416-2	5.68	-45.09	3903	1.25	-37.77
Bottom water	0.42823													GeoB4416-2	5.68	-45.09	3903	1.75	-33.68
0.5	-0.40662													GeoB4416-2	5.68	-45.09	3903	2.25	-34.3
1	-0.75329													GeoB4416-2	5.68	-45.09	3903	2.75	-37.09
1.5	-0.77452													GeoB4416-2	5.68	-45.09	3903	3.5	-36.39
2	-0.94432													GeoB4416-2	5.68	-45.09	3903	4.5	-38.04
2.5	-1.05752													GeoB4416-2	5.68	-45.09	3903	6.25	-38.21
3	-0.97262													GeoB4416-2	5.68	-45.09	3903	8.75	-37.87
3.5	-1.74379													GeoB4417-5	5.14	-46.58	3511	0	41.19
4.5	-2.00557													GeoB4417-5	5.14	-46.58	3511	0.25	7.55
5.5	-2.37347													GeoB4417-5	5.14	-46.58	3511	0.75	-16.88
6.5	-2.13292													GeoB4417-5	5.14	-46.58	3511	1.25	-15.89
7.5	-2.4796													GeoB4417-5	5.14	-46.58	3511	1.75	-22.74
9.5	-2.38055													GeoB4417-5	5.14	-46.58	3511	2.25	-20.94
11	-2.7909													GeoB4417-5	5.14	-46.58	3511	2.75	-18.44
13	-2.47252													GeoB4417-5	5.14	-46.58	3511	3.5	-24.37
15	-2.65647													GeoB4417-5	5.14	-46.58	3511	4.5	-27.04
17	-2.44422													GeoB4417-5	5.14	-46.58	3511	6.25	-25.08
														GeoB4417-5	5.14	-46.58	3511	8.75	-28.55
McCorkle et al., 1985 (https://doi.org/10.1016/0012-821X(85)90162-1)														GeoB4401-3	4.79	-43.46	3396	0	65.57
														GeoB4401-3	4.79	-43.46	3396	0.25	9
Site C-BC-11														GeoB4401-3	4.79	-43.46	3396	0.75	19.67
Wter depth:	4450m													GeoB4401-3	4.79	-43.46	3396	1.25	3.29
Location:	1°N, 139°W													GeoB4401-3	4.79	-43.46	3396	1.75	0.82
														GeoB4401-3	4.79	-43.46	3396	2.25	3.28
Sediment depth (cm)	δ13C													GeoB4401-3	4.79	-43.46	3396	2.75	-0.82
Bottom water	-0.14													GeoB4401-3	4.79	-43.46	3396	3.5	-1.63
0.25	-0.45													GeoB4401-3	4.79	-43.46	3396	4.5	-1.64
0.5	ND													GeoB4401-3	4.79	-43.46	3396	6.25	0.82
1.25	ND													GeoB4401-3	4.79	-43.46	3396	8.75	-1.63
1.5	-1.2													GeoB4407-2	3.82	-41.62	3306	0	43.67
2.5	-1.32													GeoB4407-2	3.82	-41.62	3306	0.25	-2.43
3.5	-1.41													GeoB4407-2	3.82	-41.62	3306	0.75	-9.63
4.5	-1.58													GeoB4407-2	3.82	-41.62	3306	1.25	-9.67
5.5	ND													GeoB4407-2	3.82	-41.62	3306	1.75	-11.26
6.5	-1.54													GeoB4407-2	3.82	-41.62	3306	2.25	-11.3
7.5	-2.2													GeoB4407-2	3.82	-41.62	3306	2.75	-12.04
8.5	ND													GeoB4407-2	3.82	-41.62	3306	3.5	-11.34
9.5	ND													GeoB4407-2	3.82	-41.62	3306	4.5	-12.08
														GeoB4407-2	3.82	-41.62	3306	6.25	-10.52
Site S-BC-28														GeoB4407-2	3.82	-41.62	3306	8.75	-8.85
Wter depth:	4910m													GeoB4408-3	3.67	-46.13	3466	0	49.26
Location:	11°N, 140°W													GeoB4408-3	3.67	-46.13	3466	0.25	-1.67
														GeoB4408-3	3.67	-46.13	3466	0.75	-7.53
Sediment depth (cm)	δ13C													GeoB4408-3	3.67	-46.13	3466	1.25	-16.56
Bottom water	-0.01													GeoB4408-3	3.67	-46.13	3466	1.75	-15.81
0.5	-0.18													GeoB4408-3	3.67	-46.13	3466	2.25	-17.46
0.75	ND													GeoB4408-3	3.67	-46.13	3466	2.75	-14.9
1.25	0.1													GeoB4408-3	3.67	-46.13	3466	3.5	-16.69
1.75	ND													GeoB4408-3	3.67	-46.13	3466	4.5	-18.37
2.5	-0.27													GeoB4408-3	3.67	-46.13	3466	6.25	-19.88
3.5	-0.44													GeoB4408-3	3.67	-46.13	3466	8.75	-19.9
4.5	-0.52													GeoB2909-1	0.5	-21.63	4383	0	28.92
5.5	-0.51													GeoB2909-1	0.5	-21.63	4383	0.3	-32.63
6.5	-0.71													GeoB2909-1	0.5	-21.63	4383	0.7	-32.62
7.5	-0.56													GeoB2909-1	0.5	-21.63	4383	1.3	-30.66
8.5	ND													GeoB2909-1	0.5	-21.63	4383	1.8	-36.81
9.5	-0.61													GeoB2909-1	0.5	-21.63	4383	2.2	-36.75
														GeoB2909-1	0.5	-21.63	4383	2.8	-37.74
BC64														GeoB2909-1	0.5	-21.63	4383	3.5	-32.87
Wter depth:	4230m													GeoB2909-1	0.5	-21.63	4383	4.5	-30.75
Location:	4°N, 140°W													GeoB2909-1	0.5	-21.63	4383	6.2	-27.84
														GeoB2908-8	0.11	-23.32	3815	0	40.11
Sediment depth (cm)	δ13C													GeoB2908-8	0.11	-23.32	3815	0.3	-10.7
Bottom water	-0.07													GeoB2908-8	0.11	-23.32	3815	0.7	-31.96
0.5	ND													GeoB2908-8	0.11	-23.32	3815	1.3	-19.51
1.5	0.86													GeoB2908-8	0.11	-23.32	3815	1.8	-19.58
2.5	ND													GeoB2908-8	0.11	-23.32	3815	2.2	-17.73
3.5	ND													GeoB2908-8	0.11	-23.32	3815	2.8	-15.21
4.5	ND													GeoB2908-8	0.11	-23.32	3815	4.5	-14.2
5.5	-1.44													GeoB3908-11	-0.01	-23.43	3693	0	-5.24
6.5	ND													GeoB3908-11	-0.01	-23.43	3693	0.5	-38.79
7.5	ND													GeoB3908-11	-0.01	-23.43	3693	1.5	-41.53
8.5	ND													GeoB3908-11	-0.01	-23.43	3693	2.5	-42.98
9.5	ND													GeoB3908-11	-0.01	-23.43	3693	3.5	-44.67
10.5	-1.41													GeoB3908-11	-0.01	-23.43	3693	4.5	-42.24
														GeoB3908-11	-0.01	-23.43	3693	5.5	-43.26
24GC														GeoB3908-11	-0.01	-23.43	3693	6.5	-48.03
Wter depth:	4500m													GeoB3908-11	-0.01	-23.43	3693	7.5	-43.26
Location:	7°26'N, 133°49'W													GeoB3908-11	-0.01	-23.43	3693	8.5	-42.83
Sediment depth (cm)	δ13C													GeoB3908-11	-0.01	-23.43	3693	9.5	-39.99
0.5	-0.42													GeoB2906-3	-0.41	-27.25	3870	0	42.44
1.5	-0.72													GeoB2906-3	-0.41	-27.25	3870	0.3	-4.49
2.5	ND													GeoB2906-3	-0.41	-27.25	3870	0.7	-4.5
3.5	-0.95													GeoB2906-3	-0.41	-27.25	3870	1.3	-11.76
4.5	-1.03													GeoB2906-3	-0.41	-27.25	3870	1.8	0.9
7	-0.93													GeoB2906-3	-0.41	-27.25	3870	2.2	-0.9
9	-0.98													GeoB2906-3	-0.41	-27.25	3870	2.8	-10.78
														GeoB2906-3	-0.41	-27.25	3870	3.5	-7.23
McCorkle and Emerson, 1988 (https://doi.org/10.1016/0016-7037(88)90270-0)														GeoB2906-3	-0.41	-27.25	3870	4.5	-2.71
														GeoB2906-3	-0.41	-27.25	3870	5.5	-4.5
K-104-10-1														GeoB2906-3	-0.41	-27.25	3870	7	11.74
Wter depth:	3000m													GeoB2906-3	-0.41	-27.25	3870	9	-1.8
Location:	41.5 N, 64W													GeoB2907-1	-0.43	-25.51	3675	0	31.29
														GeoB2907-1	-0.43	-25.51	3675	0.3	-15.56
Sediment depth (cm)	δ13C													GeoB2907-1	-0.43	-25.51	3675	0.7	-27.88
Bottom water	1.18													GeoB2907-1	-0.43	-25.51	3675	1.3	-31.26
Bottom water	1.19													GeoB2907-1	-0.43	-25.51	3675	1.8	-22.58
0.25	-0.06													GeoB2907-1	-0.43	-25.51	3675	2.2	-19.94
0.75	-0.34													GeoB2907-1	-0.43	-25.51	3675	2.8	-18.13
1.25	-0.48													GeoB2907-1	-0.43	-25.51	3675	3.5	-13.9
1.75	-0.7													GeoB2907-1	-0.43	-25.51	3675	5.5	-12.97
2.75	-1.12													GeoB2907-1	-0.43	-25.51	3675	9	-1.73
3.25	-1.06													GeoB2905-1	-0.66	-28.64	4166	0	48.62
4.5	-1.58													GeoB2905-1	-0.66	-28.64	4166	0.3	-23.99
6.5	-2.05													GeoB2905-1	-0.66	-28.64	4166	0.7	-22.9
8.5	-2.54													GeoB2905-1	-0.66	-28.64	4166	1.3	-22.05
9.5	-2.58													GeoB2905-1	-0.66	-28.64	4166	1.8	-19.09
														GeoB2905-1	-0.66	-28.64	4166	2.5	-19.18
K-104-10-4														GeoB2905-1	-0.66	-28.64	4166	7	-8.56
Wter depth:	1075m													GeoB3914-3	-2.73	-38.23	2461	0.5	19.81
Location:	41 N, 65W													GeoB3914-3	-2.73	-38.23	2461	1.5	0.68
														GeoB3914-3	-2.73	-38.23	2461	2.5	7.52
Sediment depth (cm)	δ13C													GeoB3914-3	-2.73	-38.23	2461	3.5	12.95
Bottom water	1.24													GeoB3914-3	-2.73	-38.23	2461	4.5	7.5
Bottom water	1.23													GeoB3914-3	-2.73	-38.23	2461	6.2	22.49
0.75	-1.56													GeoB3914-3	-2.73	-38.23	2461	8.7	32.89
1.25	-2.81													GeoB2904-11	-4.06	-25.66	5579	0.3	-36.68
1.75	-3.01													GeoB2904-11	-4.06	-25.66	5579	0.7	-65.22
2.75	-2.59													GeoB2904-11	-4.06	-25.66	5579	1.3	-72.27
3.25	-2.33													GeoB2904-11	-4.06	-25.66	5579	1.8	-82.54
3.75	-2.41													GeoB2904-11	-4.06	-25.66	5579	3	-75.62
6.5	-2.9													GeoB2904-11	-4.06	-25.66	5579	6	-83.04
7.5	-3.16													GeoB3911-1	-4.61	-36.64	826	0.3	-8.41
8.5	-3.48													GeoB3911-1	-4.61	-36.64	826	0.7	-3.43
9.5	-3.71													GeoB3911-1	-4.61	-36.64	826	1.5	-2.96
														GeoB3911-1	-4.61	-36.64	826	2.5	-3.92
MANOP-C-BC 11														GeoB3911-1	-4.61	-36.64	826	4	-7.37
Wter depth:	4450m													GeoB3911-1	-4.61	-36.64	826	6	-9.34
Location:	1N 139W													GeoB3911-1	-4.61	-36.64	826	8	-1.96
														GeoB2903-1	-7.55	-28.03	5637	0.3	-57.24
Sediment depth (cm)	δ13C													GeoB2903-1	-7.55	-28.03	5637	0.7	-58.34
Bottom water	-0.14													GeoB2903-1	-7.55	-28.03	5637	1.3	-61.38
0.25	-0.45													GeoB2903-1	-7.55	-28.03	5637	1.8	-64.93
1.5	-1.2													GeoB2903-1	-7.55	-28.03	5637	3	-64.93
2.5	-1.32													GeoB2903-1	-7.55	-28.03	5637	6	-70.27
3.5	-1.41													GeoB3713-1	-15.63	11.58	1330	0	23.93
4.5	-1.58													GeoB3713-1	-15.63	11.58	1330	0.3	-6.01
6.5	-1.54													GeoB3713-1	-15.63	11.58	1330	0.7	-17.34
7.5	-2.2													GeoB3713-1	-15.63	11.58	1330	1.3	-23.46
														GeoB3713-1	-15.63	11.58	1330	1.8	-17.88
BC14														GeoB3713-1	-15.63	11.58	1330	2.2	-9.87
Wter depth:	3800m													GeoB3713-1	-15.63	11.58	1330	2.8	2.18
Location:	32.5N 120 W													GeoB3713-1	-15.63	11.58	1330	3.5	-4.89
														GeoB3713-1	-15.63	11.58	1330	4.5	-7.08
Sediment depth (cm)	δ13C													GeoB3713-1	-15.63	11.58	1330	6.2	-8.17
Bottom water	0.2													GeoB3713-1	-15.63	11.58	1330	8.7	-2.73
0.25	-1.39													GeoB3715-2	-18.96	11.06	1203	0	-8.54
0.75	-2.31													GeoB3715-2	-18.96	11.06	1203	0.3	-30.71
1.25	-2.09													GeoB3715-2	-18.96	11.06	1203	0.7	-30.97
1.75	-2.19													GeoB3715-2	-18.96	11.06	1203	1.3	-30.63
2.5	-2.08													GeoB3715-2	-18.96	11.06	1203	2	-29.54
3.5	-2.19													GeoB3715-2	-18.96	11.06	1203	3	-28.91
4.5	-2.33													GeoB3715-2	-18.96	11.06	1203	4.8	-24.28
6	-2.53													GeoB2125-2	-20.82	-39.86	1542	0	51.76
8	-2.52													GeoB2125-2	-20.82	-39.86	1542	0.3	27.91
10	-2.74													GeoB2125-2	-20.82	-39.86	1542	0.7	2.85
														GeoB2125-2	-20.82	-39.86	1542	1.3	0
K-104-10-3														GeoB2125-2	-20.82	-39.86	1542	1.8	-1.13
Wter depth:	1575m													GeoB2125-2	-20.82	-39.86	1542	2.5	-1.71
Location:	42 N, 65W													GeoB2125-2	-20.82	-39.86	1542	3.5	-4.53
														GeoB2125-2	-20.82	-39.86	1542	5	-7.41
Sediment depth (cm)	δ13C													GeoB2125-2	-20.82	-39.86	1542	7	-6.27
Bottom water	1.46													GeoB2125-2	-20.82	-39.86	1542	9	-8.57
Bottom water	1.49													GeoB2119-2	-21.73	-38.55	2958	0	36.24
0.25	-1.21													GeoB2119-2	-21.73	-38.55	2958	0.3	-6.77
0.75	-1.78													GeoB2119-2	-21.73	-38.55	2958	0.7	-15.86
1.25	-1.93													GeoB2119-2	-21.73	-38.55	2958	1.3	-17.23
1.75	-2.11													GeoB2119-2	-21.73	-38.55	2958	1.8	-18.14
2.75	-2													GeoB2119-2	-21.73	-38.55	2958	2.5	-18.14
3.25	-2.04													GeoB2119-2	-21.73	-38.55	2958	3.5	-18.74
3.75	-2.34													GeoB2119-2	-21.73	-38.55	2958	4.5	-25.74
6.5	-2.86													GeoB2119-2	-21.73	-38.55	2958	5.5	-26.24
7.5	-2.95													GeoB2119-2	-21.73	-38.55	2958	7	-28.61
8.5	-3.23													GeoB2119-2	-21.73	-38.55	2958	9	-31.04
9.5	-3.37													GeoB3706-3	-22.72	12.6	1313	0	14.1
														GeoB3706-3	-22.72	12.6	1313	0.3	-22.9
BC18														GeoB3706-3	-22.72	12.6	1313	0.7	-23.26
Wter depth:	3800m													GeoB3706-3	-22.72	12.6	1313	2	-20.77
Location:	32.5 N, 120 W													GeoB3706-3	-22.72	12.6	1313	3	-20.52
														GeoB3706-3	-22.72	12.6	1313	4.8	-18.59
Sediment depth (cm)	δ13C													GeoB2117-4	-23.04	-36.65	4047	0	11.35
Bottom water	0.06													GeoB2117-4	-23.04	-36.65	4047	0.5	-39.38
Bottom water	0.07													GeoB2117-4	-23.04	-36.65	4047	1.5	-49.45
0.5	-0.97													GeoB2117-4	-23.04	-36.65	4047	2.5	-48.49
1.5	-1.48													GeoB2117-4	-23.04	-36.65	4047	3.5	-52.36
2.5	-1.92													GeoB2117-4	-23.04	-36.65	4047	4.5	-53.33
3.5	-2.02													GeoB2117-4	-23.04	-36.65	4047	5.5	-51.68
5.5	-2.02													GeoB2117-4	-23.04	-36.65	4047	7	-51.93
7.5	-2.35													GeoB2117-4	-23.04	-36.65	4047	9	-51.92
9.5	-2.38													GeoB3705-3	-24.3	13	1308	0	14.1
														GeoB3705-3	-24.3	13	1308	0.3	-12.56
TT-163-10														GeoB3705-3	-24.3	13	1308	0.7	-19.12
Wter depth:	3480m													GeoB3705-3	-24.3	13	1308	1.3	-17.35
Location:	24.5 N, 114 W													GeoB3705-3	-24.3	13	1308	1.8	-15.74
														GeoB3705-3	-24.3	13	1308	2.2	-13.53
Sediment depth (cm)	δ13C													GeoB3705-3	-24.3	13	1308	2.8	-12.44
0.5	-0.56													GeoB3705-3	-24.3	13	1308	3.5	-14.1
2.5	-0.98													GeoB3705-3	-24.3	13	1308	4.5	-12.44
4.5	-1.34													GeoB3705-3	-24.3	13	1308	6.2	-13.58
6.5	-1.51													GeoB3705-3	-24.3	13	1308	8.7	-10.85
9	-1.48													GeoB3717-2	-24.83	13.36	858	0.3	-11.97
														GeoB3717-2	-24.83	13.36	858	0.7	-14.34
BC20														GeoB3717-2	-24.83	13.36	858	1.3	-20.83
Wter depth:	3100m													GeoB3717-2	-24.83	13.36	858	1.8	-17.36
Location:	9 N, 104W													GeoB3717-2	-24.83	13.36	858	2.5	-14.29
														GeoB3717-2	-24.83	13.36	858	3.5	-15.26
Sediment depth (cm)	δ13C													GeoB3717-2	-24.83	13.36	858	5.2	-16.36
Bottom water	-0.15													GeoB3717-2	-24.83	13.36	858	7.7	-14.94
0.25	ND													GeoB3718-4	-24.9	13.16	1316	0	1.64
0.75	ND													GeoB3718-4	-24.9	13.16	1316	0.3	-21.18
1.5	-1.29													GeoB3718-4	-24.9	13.16	1316	0.7	-24.69
2.5	-1.33													GeoB3718-4	-24.9	13.16	1316	1.3	-22.67
4.5	-1.48													GeoB3718-4	-24.9	13.16	1316	1.8	-21.68
5.5	ND													GeoB3718-4	-24.9	13.16	1316	2.2	-21.67
6	-1.48													GeoB3718-4	-24.9	13.16	1316	2.8	-21.84
7.5	-1.7													GeoB3718-4	-24.9	13.16	1316	3.5	-21.84
9	-1.69													GeoB3718-4	-24.9	13.16	1316	4.5	-21.68
														GeoB3718-4	-24.9	13.16	1316	6.2	-21.33
L1-C1														GeoB3718-4	-24.9	13.16	1316	8.7	-20.83
Wter depth:	1800m													GeoB3719-2	-25	12.87	1995	0	10.01
Location:	32.5N 118W													GeoB3719-2	-25	12.87	1995	0.3	-21.68
														GeoB3719-2	-25	12.87	1995	0.7	-26.99
Sediment depth (cm)	δ13C													GeoB3719-2	-25	12.87	1995	1.3	-30.86
0.25	-1.31													GeoB3719-2	-25	12.87	1995	2	-29.57
0.75	-1.21													GeoB3719-2	-25	12.87	1995	3	-28.1
1.25	-1.47													GeoB3719-2	-25	12.87	1995	4.8	-26.98
1.75	-1.3													GeoB3721-4	-25.15	12.4	3014	0	0
2.5	-1.48													GeoB3721-4	-25.15	12.4	3014	0.3	-30.55
3.5	-1.37													GeoB3721-4	-25.15	12.4	3014	0.7	-37.32
5	-1.14													GeoB3721-4	-25.15	12.4	3014	1.3	-40.37
9	-2.58													GeoB3721-4	-25.15	12.4	3014	2	-39.35
														GeoB3721-4	-25.15	12.4	3014	3	-36.92
BC42														GeoB3721-4	-25.15	12.4	3014	4.8	-36.6
Wter depth:	1900m													GeoB8462-4	-25.45	12.95	2293	0	53.46
Location:	33.5N 119.5W													GeoB8462-4	-25.45	12.95	2293	0.2	-18.6
														GeoB8462-4	-25.45	12.95	2293	0.74	-16.47
Sediment depth (cm)	δ13C													GeoB8462-4	-25.45	12.95	2293	1.23	-15.93
Bottom water	-0.38													GeoB8462-4	-25.45	12.95	2293	1.68	-13.16
0.25	-1.08													GeoB8462-4	-25.45	12.95	2293	2.25	-14.53
0.75	-1.21													GeoB8462-4	-25.45	12.95	2293	2.78	-11.21
1.25	-1.5													GeoB8462-4	-25.45	12.95	2293	3.56	-5.93
1.75	-1.45													GeoB8462-4	-25.45	12.95	2293	4.5	-7.95
2.5	-1.56													GeoB8462-4	-25.45	12.95	2293	6.34	-9.97
4.5	-2.11													GeoB8462-4	-25.45	12.95	2293	8.72	-9.93
6.5	-2.31													GeoB3704-2	-25.47	13.08	1780	0	30.99
8.5	-2.6													GeoB3704-2	-25.47	13.08	1780	0.3	2.4
														GeoB3704-2	-25.47	13.08	1780	0.7	-6.58
BC87														GeoB3704-2	-25.47	13.08	1780	1.3	-12.6
Wter depth:	1800m													GeoB3704-2	-25.47	13.08	1780	1.8	-8.93
Location:	32.5 N 118 W													GeoB3704-2	-25.47	13.08	1780	2.2	-8.96
														GeoB3704-2	-25.47	13.08	1780	2.8	-4.17
Sediment depth (cm)	δ13C													GeoB3704-2	-25.47	13.08	1780	3.5	-6.56
0.25	-0.89													GeoB3704-2	-25.47	13.08	1780	4.5	-8.36
0.75	-1.03													GeoB3704-2	-25.47	13.08	1780	6.2	-8.39
1.25	-1.42													GeoB3704-2	-25.47	13.08	1780	8.7	-8.32
1.75	-1.56													GeoB8449-1	-25.48	13.55	605	0.33	-17.33
2.5	-1.72													GeoB8449-1	-25.48	13.55	605	0.75	-13.55
4.5	-2.06													GeoB8449-1	-25.48	13.55	605	1.37	-14.03
6.5	-2.36													GeoB8449-1	-25.48	13.55	605	1.75	-13.13
8.5	-2.8													GeoB8449-1	-25.48	13.55	605	2.24	-13.13
10.5	-3.18													GeoB8449-1	-25.48	13.55	605	2.79	-12.23
														GeoB8449-1	-25.48	13.55	605	3.41	-12.12
7/83														GeoB8449-1	-25.48	13.55	605	4.49	-12.14
Wter depth:	1800m													GeoB8449-1	-25.48	13.55	605	6.16	-11.78
Location:	32.5 N 118 W													GeoB8449-1	-25.48	13.55	605	8.69	-12.72
														GeoB3724-3	-26.14	8.93	4766	0	-17.24
Sediment depth (cm)	δ13C													GeoB3724-3	-26.14	8.93	4766	0.3	-57.8
Bottom water	-0.3													GeoB3724-3	-26.14	8.93	4766	0.7	-63.16
0.25	-1.39													GeoB3724-3	-26.14	8.93	4766	1.3	-59.41
0.75	-1.41													GeoB3724-3	-26.14	8.93	4766	2	-58.85
1.25	-1.73													GeoB3724-3	-26.14	8.93	4766	3	-58.78
1.75	-1.85													GeoB3724-3	-26.14	8.93	4766	4.8	-59.75
2.5	-2.22													GeoB3724-3	-26.14	8.93	4766	7.2	-66.44
4.5	-2.65													GeoB3724-3	-26.14	8.93	4766	9.8	-37.75
7	-3.3													GeoB3825-1	-26.23	-36.33	4279	0	-14.85
9	-3.77													GeoB3825-1	-26.23	-36.33	4279	0.5	-57.88
11	-4.16													GeoB3825-1	-26.23	-36.33	4279	1.5	-59.51
														GeoB3825-1	-26.23	-36.33	4279	2.5	-63.03
BC-24														GeoB3825-1	-26.23	-36.33	4279	3.5	-62.18
Wter depth:	1750m													GeoB3825-1	-26.23	-36.33	4279	4.5	-61.65
Location:	33 N, 119 W													GeoB3825-1	-26.23	-36.33	4279	6.2	-64.67
Sediment depth (cm)	δ13C													GeoB3825-1	-26.23	-36.33	4279	8.7	-66.35
														GeoB3702-2	-26.79	13.46	1319	0	23.97
Bottom water	-0.28													GeoB3702-2	-26.79	13.46	1319	0.3	-5.97
Bottom water	-0.42													GeoB3702-2	-26.79	13.46	1319	0.7	-17.45
0.25	-1.44													GeoB3702-2	-26.79	13.46	1319	1.3	-18.07
0.75	-1.61													GeoB3702-2	-26.79	13.46	1319	1.8	-17.93
1.5	-2.23													GeoB3702-2	-26.79	13.46	1319	2.2	-16.43
2.5	-2.21													GeoB3702-2	-26.79	13.46	1319	2.8	-15.9
3.5	-2.37													GeoB3702-2	-26.79	13.46	1319	3.5	-15.78
5.5	-2.73													GeoB3702-2	-26.79	13.46	1319	4.5	-14.19
8.5	-3.14													GeoB3702-2	-26.79	13.46	1319	6.2	-10.37
														GeoB3702-2	-26.79	13.46	1319	8.7	-12.46
														GeoB3822-1	-27.63	-37.95	4273	0	-40.2
														GeoB3822-1	-27.63	-37.95	4273	0.5	-56.78
														GeoB3822-1	-27.63	-37.95	4273	1.5	-58.22
														GeoB3822-1	-27.63	-37.95	4273	2.5	-59.12
														GeoB3822-1	-27.63	-37.95	4273	3.5	-57.13
														GeoB3822-1	-27.63	-37.95	4273	4.5	-60.89
														GeoB3822-1	-27.63	-37.95	4273	6.2	-63.7
														GeoB3822-1	-27.63	-37.95	4273	8.7	-62.97
														GeoB3701-1	-27.95	14.01	1488	0	15.24
														GeoB3701-1	-27.95	14.01	1488	0.3	7.92
														GeoB3701-1	-27.95	14.01	1488	0.7	-8.46
														GeoB3701-1	-27.95	14.01	1488	1.3	-14.76
														GeoB3701-1	-27.95	14.01	1488	1.8	-15.87
														GeoB3701-1	-27.95	14.01	1488	2.2	-15.25
														GeoB3701-1	-27.95	14.01	1488	2.8	-16.25
														GeoB3701-1	-27.95	14.01	1488	3.5	-8.5
														GeoB3701-1	-27.95	14.01	1488	4.5	-14.1
														GeoB3701-1	-27.95	14.01	1488	6.2	-14.6
														GeoB3701-1	-27.95	14.01	1488	8.7	-12.94
														GeoB1722-2	-29.45	11.75	3974	0	28.64
														GeoB1722-2	-29.45	11.75	3974	0.3	-24.06
														GeoB1722-2	-29.45	11.75	3974	0.7	-23
														GeoB1722-2	-29.45	11.75	3974	1.3	-25.05
														GeoB1722-2	-29.45	11.75	3974	1.8	-25.8
														GeoB1722-2	-29.45	11.75	3974	2.2	-24.85
														GeoB1722-2	-29.45	11.75	3974	2.8	-22.23
														GeoB1722-2	-29.45	11.75	3974	3.3	-22.14
														GeoB1722-2	-29.45	11.75	3974	3.7	-21.3
														GeoB1722-2	-29.45	11.75	3974	4.3	-22.21
														GeoB1722-2	-29.45	11.75	3974	4.8	-22.21
														GeoB1722-2	-29.45	11.75	3974	5.5	-19.48
														GeoB1722-2	-29.45	11.75	3974	6.5	-20.23
														GeoB1722-2	-29.45	11.75	3974	7.5	-19.48
														GeoB1722-2	-29.45	11.75	3974	8.5	-25.96
														GeoB1722-2	-29.45	11.75	3974	9.5	-17.46
														GeoB3801-5	-29.51	-8.3	4545	0	-20.4
														GeoB3801-5	-29.51	-8.3	4545	0.3	-63.8
														GeoB3801-5	-29.51	-8.3	4545	0.7	-48.9
														GeoB3801-5	-29.51	-8.3	4545	1.3	-57.69
														GeoB3801-5	-29.51	-8.3	4545	1.8	-68.2
														GeoB3801-5	-29.51	-8.3	4545	2.2	-55.76
														GeoB3801-5	-29.51	-8.3	4545	2.8	-69.21
														GeoB3801-5	-29.51	-8.3	4545	3.5	-60.84
														GeoB3801-5	-29.51	-8.3	4545	4.5	-70.58
														GeoB3801-5	-29.51	-8.3	4545	6.2	-72.69
														GeoB3801-5	-29.51	-8.3	4545	8.3	-75.21
														GeoB3803-1	-30.35	-8.57	4173	0	-11.39
														GeoB3803-1	-30.35	-8.57	4173	0.3	-48.5
														GeoB3803-1	-30.35	-8.57	4173	0.7	22.92
														GeoB3803-1	-30.35	-8.57	4173	1.3	-46.56
														GeoB3803-1	-30.35	-8.57	4173	1.8	-50.53
														GeoB3803-1	-30.35	-8.57	4173	2.2	-12.39
														GeoB3803-1	-30.35	-8.57	4173	2.8	-50.05
														GeoB3803-1	-30.35	-8.57	4173	3.5	-48.71
														GeoB3803-1	-30.35	-8.57	4173	4.5	-39.28
														GeoB3803-1	-30.35	-8.57	4173	6.2	-48.99
														GeoB3803-1	-30.35	-8.57	4173	8.7	-10.43
														GeoB3812-2	-31.62	-19.76	4204	0	-23.25
														GeoB3812-2	-31.62	-19.76	4204	0.3	-60.61
														GeoB3812-2	-31.62	-19.76	4204	0.7	-60.6
														GeoB3812-2	-31.62	-19.76	4204	1.3	-59.81
														GeoB3812-2	-31.62	-19.76	4204	1.8	-59.25
														GeoB3812-2	-31.62	-19.76	4204	2.2	-55.05
														GeoB3812-2	-31.62	-19.76	4204	2.8	-56.54
														GeoB3812-2	-31.62	-19.76	4204	3.5	-55.85
														GeoB3812-2	-31.62	-19.76	4204	4.5	-54.42
														GeoB3812-2	-31.62	-19.76	4204	6.2	-52.03
														GeoB3812-2	-31.62	-19.76	4204	8.7	-52.27
														GeoB2824-1	-33.5	-42.5	4512	0.3	-12.46
														GeoB2824-1	-33.5	-42.5	4512	0.7	-54.33
														GeoB2824-1	-33.5	-42.5	4512	1.3	-54.1
														GeoB2824-1	-33.5	-42.5	4512	1.8	-60.58
														GeoB2824-1	-33.5	-42.5	4512	2.2	-67.28
														GeoB2824-1	-33.5	-42.5	4512	2.8	-71.29
														GeoB2824-1	-33.5	-42.5	4512	3.5	-75.49
														GeoB2824-1	-33.5	-42.5	4512	4.5	-76.13
														GeoB2824-1	-33.5	-42.5	4512	6.2	-82.72
														GeoB2824-1	-33.5	-42.5	4512	8.7	-82.83
														GeoB2812-3	-35.6	-52.39	1041	0.3	13.88
														GeoB2812-3	-35.6	-52.39	1041	0.7	-7.72
														GeoB2812-3	-35.6	-52.39	1041	1.3	-8.21
														GeoB2812-3	-35.6	-52.39	1041	1.8	-1.54
														GeoB2812-3	-35.6	-52.39	1041	2.2	8.76
														GeoB2812-3	-35.6	-52.39	1041	2.8	11.81
														GeoB2812-3	-35.6	-52.39	1041	3.5	8.76
														GeoB2812-3	-35.6	-52.39	1041	4.5	10.25
														GeoB2812-3	-35.6	-52.39	1041	6.2	-2.58
														GeoB2812-3	-35.6	-52.39	1041	8.7	-1.02
														GeoB2810-2	-35.98	-51.98	2909	0	23.97
														GeoB2810-2	-35.98	-51.98	2909	0.3	-14.17
														GeoB2810-2	-35.98	-51.98	2909	0.7	-23.12
														GeoB2810-2	-35.98	-51.98	2909	1.3	-27.46
														GeoB2810-2	-35.98	-51.98	2909	1.8	-33.11
														GeoB2810-2	-35.98	-51.98	2909	2.2	-29.19
														GeoB2810-2	-35.98	-51.98	2909	2.8	-29.13
														GeoB2810-2	-35.98	-51.98	2909	3.5	-28.59
														GeoB2810-2	-35.98	-51.98	2909	4.5	-22.53
														GeoB2810-2	-35.98	-51.98	2909	6.2	-7.48
														GeoB2810-2	-35.98	-51.98	2909	8.7	16.44
														GeoB2809-2	-36.33	-51.52	3539	0	0
														GeoB2809-2	-36.33	-51.52	3539	0.3	-31.49
														GeoB2809-2	-36.33	-51.52	3539	0.7	-42.11
														GeoB2809-2	-36.33	-51.52	3539	1.3	-45.2
														GeoB2809-2	-36.33	-51.52	3539	1.8	-48.28
														GeoB2809-2	-36.33	-51.52	3539	5.5	-38.21
														GeoB2809-2	-36.33	-51.52	3539	6.5	-33.12
														GeoB2809-2	-36.33	-51.52	3539	7.5	-25.51
														GeoB2809-2	-36.33	-51.52	3539	8.5	-28.77
														GeoB2809-2	-36.33	-51.52	3539	9.5	-24.78
														GeoB2730-1	-44.48	-53.25	5817	0	#REF!
														GeoB2730-1	-44.48	-53.25	5817	0.7	-58.69
														GeoB2730-1	-44.48	-53.25	5817	1.3	-65.05
														GeoB2730-1	-44.48	-53.25	5817	1.8	-72.1
														GeoB2730-1	-44.48	-53.25	5817	2.2	-76.02
														GeoB2730-1	-44.48	-53.25	5817	3.5	-83.76
														GeoB2730-1	-44.48	-53.25	5817	4.5	-90.25
														GeoB2730-1	-44.48	-53.25	5817	6.2	-94.75
														GeoB2730-1	-44.48	-53.25	5817	8.7	-96.55
														GeoB4916-3	-10.17	12.69	1294	0	19.53
														GeoB4916-3	-10.17	12.69	1294	0.2	-6.24
														GeoB4916-3	-10.17	12.69	1294	0.8	-20.41
														GeoB4916-3	-10.17	12.69	1294	1.2	-25.39
														GeoB4916-3	-10.17	12.69	1294	1.8	-25.88
														GeoB4916-3	-10.17	12.69	1294	2.2	-28.09
														GeoB4916-3	-10.17	12.69	1294	2.8	-27.3
														GeoB4916-3	-10.17	12.69	1294	3.5	-23.9
														GeoB4916-3	-10.17	12.69	1294	4.5	-23.21
														GeoB4916-3	-10.17	12.69	1294	6.2	-12.25
														GeoB4916-3	-10.17	12.69	1294	8.8	-22.51
														GeoB4915-2	-7.75	11.87	1306	0	21.99
														GeoB4915-2	-7.75	11.87	1306	0.2	-15.05
														GeoB4915-2	-7.75	11.87	1306	0.8	-21.81
														GeoB4915-2	-7.75	11.87	1306	1.2	-27.22
														GeoB4915-2	-7.75	11.87	1306	1.8	-28.77
														GeoB4915-2	-7.75	11.87	1306	2.2	-29.15
														GeoB4915-2	-7.75	11.87	1306	2.8	-27.67
														GeoB4915-2	-7.75	11.87	1306	3.5	-23.68
														GeoB4915-2	-7.75	11.87	1306	4.5	-23.04
														GeoB4915-2	-7.75	11.87	1306	6.2	-22.87
														GeoB4915-2	-7.75	11.87	1306	8.8	-24.05
														GeoB4913-3	-5.5	11.07	1296	0	37.02
														GeoB4913-3	-5.5	11.07	1296	0.2	-28.17
														GeoB4913-3	-5.5	11.07	1296	0.8	-30.83
														GeoB4913-3	-5.5	11.07	1296	1.2	-37.55
														GeoB4913-3	-5.5	11.07	1296	1.8	-35.35
														GeoB4913-3	-5.5	11.07	1296	2.2	-33.28
														GeoB4913-3	-5.5	11.07	1296	2.8	-28.02
														GeoB4913-3	-5.5	11.07	1296	3.5	-19.06
														GeoB4913-3	-5.5	11.07	1296	4.5	-3.63
														GeoB4913-3	-5.5	11.07	1296	6.2	1
														GeoB4913-3	-5.5	11.07	1296	8.8	3.2
														GeoB4912-3	-3.73	9.79	1298	0	19.53
														GeoB4912-3	-3.73	9.79	1298	0.2	7.94
														GeoB4912-3	-3.73	9.79	1298	0.8	-8.37
														GeoB4912-3	-3.73	9.79	1298	1.2	-17.81
														GeoB4912-3	-3.73	9.79	1298	1.8	-19.11
														GeoB4912-3	-3.73	9.79	1298	2.2	-14.93
														GeoB4912-3	-3.73	9.79	1298	2.8	-21.09
														GeoB4912-3	-3.73	9.79	1298	3.5	-20.61
														GeoB4912-3	-3.73	9.79	1298	4.5	-20.09
														GeoB4912-3	-3.73	9.79	1298	6.2	-17.07
														GeoB4912-3	-3.73	9.79	1298	8.8	-14.87
														GeoB4908-3	-0.71	6.84	3028	0	12.87
														GeoB4908-3	-0.71	6.84	3028	0.2	-23.01
														GeoB4908-3	-0.71	6.84	3028	0.8	-30.2
														GeoB4908-3	-0.71	6.84	3028	1.2	-29.15
														GeoB4908-3	-0.71	6.84	3028	1.8	-34.67
														GeoB4908-3	-0.71	6.84	3028	2.2	-38.44
														GeoB4908-3	-0.71	6.84	3028	3.5	-35.34
														GeoB4908-3	-0.71	6.84	3028	4.5	-35.04
														GeoB4908-3	-0.71	6.84	3028	6.2	-40.23
														GeoB4908-3	-0.71	6.84	3028	8.8	-39.42
														GeoB4906-4	-0.69	8.38	1272	0	20.54
														GeoB4906-4	-0.69	8.38	1272	0.2	-9.61
														GeoB4906-4	-0.69	8.38	1272	0.8	-20.77
														GeoB4906-4	-0.69	8.38	1272	1.2	-29.67
														GeoB4906-4	-0.69	8.38	1272	1.8	-24.92
														GeoB4906-4	-0.69	8.38	1272	2.2	-26.26
														GeoB4906-4	-0.69	8.38	1272	2.8	-23.41
														GeoB4906-4	-0.69	8.38	1272	3.5	-12.28
														GeoB4906-4	-0.69	8.38	1272	4.5	-12.86
														GeoB4906-4	-0.69	8.38	1272	6.2	-11.83
														GeoB4906-4	-0.69	8.38	1272	8.8	-1.99
														GeoB4904-6	0.96	8.88	1349	0	19.65
														GeoB4904-6	0.96	8.88	1349	0.2	-19.36
														GeoB4904-6	0.96	8.88	1349	0.8	-16.99
														GeoB4904-6	0.96	8.88	1349	1.2	-19.16
														GeoB4904-6	0.96	8.88	1349	1.8	-17.96
														GeoB4904-6	0.96	8.88	1349	2.2	-18.77
														GeoB4904-6	0.96	8.88	1349	2.8	-20.33
														GeoB4904-6	0.96	8.88	1349	3.5	-18.11
														GeoB4904-6	0.96	8.88	1349	4.5	-19.08
														GeoB4904-6	0.96	8.88	1349	6.2	-20.64
														GeoB4904-6	0.96	8.88	1349	8.8	-21.18
														GeoB4903-2	1.92	8.17	2385	0	35.76
														GeoB4903-2	1.92	8.17	2385	0.2	-9.55
														GeoB4903-2	1.92	8.17	2385	0.8	-25.22
														GeoB4903-2	1.92	8.17	2385	1.2	-32.32
														GeoB4903-2	1.92	8.17	2385	1.8	-37.61
														GeoB4903-2	1.92	8.17	2385	2.2	-36.01
														GeoB4903-2	1.92	8.17	2385	2.8	-36.71
														GeoB4903-2	1.92	8.17	2385	3.5	-35.38
														GeoB4903-2	1.92	8.17	2385	4.5	-34.22
														GeoB4903-2	1.92	8.17	2385	6.2	-33.09
														GeoB4903-2	1.92	8.17	2385	8.8	-17.77
														GeoB4901-9	2.68	6.72	2181	10	-3.64

## Sheet: Figure 3
The data revised from Hasenfratz et al., 2017, https://doi.org/10.1016/j.gca.2017.08.038
Methods for foraminifera cleaning: Oxidative – conducted oxidative cleaning only; Reductive – conducted oxidative and reductive cleaning.
Corrected Mg/Ca: Mg/Ca values of reductive-cleaning samples are corrected (increased) by factor 1.04.
Oringinal source of data can be found in Hasenfratz et al., 2017
Core	Lat	Lon	Depth	BWT	Salinity	ΔCO32-	Size fraction	Mg/Ca	Cleaning	Corrected Mg/Ca	Mg/Ca standardized residual	Data sourced
	(°N)	(°E)	(m)	(°C)	psu	μmol/kg	μm	(mmol/mol)		(mmol/mol)	(mmol/mol)
GIK23004	67.733	5.92	1244	-0.86	34.91	51.9	>250	0.84	Oxidative	0.84	0.031452	Hasenfratz et al., 2017
GIK23001	67.7	3.832	1257	-0.89	34.91	51.5	>250	0.77	Oxidative	0.77	-0.035302	Hasenfratz et al., 2017
GIK23040	67.003	7.78	967	-0.63	34.91	57.7	>250	0.79	Oxidative	0.79	-0.043434	Hasenfratz et al., 2017
GIK23008	66.932	7.917	840	-0.6	34.92	56.3	>250	0.69	Oxidative	0.69	-0.14668	Hasenfratz et al., 2017
GS19MCA	63.76	5.19	922	-0.72	34.91	74.6	>250	0.9	Oxidative	0.9	0.076304	Hasenfratz et al., 2017
GIK16119	63.431	3.129	1403	-0.83	34.91	49	>250	0.79	Oxidative	0.79	-0.021794	Hasenfratz et al., 2017
GIK16120	63.275	3.21	1205	-0.81	34.91	53.7	>250	0.78	Oxidative	0.78	-0.033958	Hasenfratz et al., 2017
GIK16142	63.152	2.362	1100	-0.83	34.91	55.1	>250	0.76	Oxidative	0.76	-0.051794	Hasenfratz et al., 2017
GIK16121	63.124	3.049	1003	-0.85	34.92	56.8	>250	0.71	Oxidative	0.71	-0.09963	Hasenfratz et al., 2017
GIK16107	63.098	0.343	1497	-0.84	34.91	42.1	>250	1.05	Oxidative	1.05	0.239288	Hasenfratz et al., 2017
GIK16143	63.093	2.496	1002	-0.79	34.91	57	>250	0.79	Oxidative	0.79	-0.026122	Hasenfratz et al., 2017
GIK16144	63.049	2.592	900	-0.76	34.91	53.4	>250	0.74	Oxidative	0.74	-0.079368	Hasenfratz et al., 2017
GIK16122	63.043	3.203	900	-0.8	34.92	53.4	>250	0.73	Oxidative	0.73	-0.08504	Hasenfratz et al., 2017
GIK16106	63.036	0.476	1304	-0.8	34.91	45.2	>250	0.77	Oxidative	0.77	-0.04504	Hasenfratz et al., 2017
KN177-2 MC11	63.032	0.807	1285	-0.8	34.91	45.6	>250	0.83	Reductive	0.86	0.04496	Hasenfratz et al., 2017
KN177-2 MC11	63.032	0.807	1285	-0.8	34.91	45.6	150-250	0.93	Oxidative	0.93	0.11496	This Study
KN177-2 MC11	63.032	0.807	1285	-0.8	34.91	45.6	250-355	0.85	Oxidative	0.85	0.03496	This Study
GS04-138-21	62.86	-6.13	652	-0.24	34.91	82	>250	0.91	Reductive	0.95	0.074368	Hasenfratz et al., 2017
GS16MCA	62.84	-6.17	550	0.04	34.9	92.2	>250	1.05	Oxidative	1.05	0.144072	Hasenfratz et al., 2017
KN177-2 MC14	62.819	1.3	965	-0.74	34.91	55.8	>250	0.81	Reductive	0.84	0.018468	Hasenfratz et al., 2017
KN177-2 MC14	62.819	1.3	965	-0.74	34.91	55.8	150-250	0.9	Oxidative	0.9	0.078468	This Study
KN177-2 MC6	62.604	1.744	695	-0.47	34.91	57	>250	0.75	Reductive	0.78	-0.070746	Hasenfratz et al., 2017
KN177-2 MC6	62.604	1.744	695	-0.47	34.91	57	150-250	0.81	Oxidative	0.81	-0.040746	This Study
KN177-2 MC6	62.604	1.744	695	-0.47	34.91	57	250-355	0.83	Oxidative	0.83	-0.020746	This Study
GIK16145	62.59	3.141	803	-0.65	34.92	53.8	>250	0.73	Oxidative	0.73	-0.10127	Hasenfratz et al., 2017
GIK16105	62.566	1.02	1100	-0.8	34.91	55.1	>250	0.68	Oxidative	0.68	-0.13504	Hasenfratz et al., 2017
GIK16123	62.529	3.427	801	-0.7	34.92	53.8	>250	0.76	Oxidative	0.76	-0.06586	Hasenfratz et al., 2017
GIK16146	62.516	3.3	693	-0.74	34.91	56.8	>250	0.74	Oxidative	0.74	-0.081532	Hasenfratz et al., 2017
GIK16124	62.468	3.537	605	-0.35	34.91	60.4	>250	0.96	Oxidative	0.96	0.09627	Hasenfratz et al., 2017
GIK16147	62.462	3.431	607	-0.32	34.91	60.3	>250	0.89	Oxidative	0.89	0.023024	Hasenfratz et al., 2017
GIK16149	62.41	3.536	401	5.46	35.1	75.1	>250	1.52	Oxidative	1.52	0.027628	Hasenfratz et al., 2017
MC56E	62.402	3.137	380	2.77	34.98	90.3	>250	1.35	Oxidative	1.35	0.148686	Hasenfratz et al., 2017
GIK16150	62.39	3.591	293	7.15	35.21	84.4	>250	1.84	Oxidative	1.84	0.16477	Hasenfratz et al., 2017
GIK16151	62.38	4.002	205	7.85	35.25	87.3	>250	1.77	Oxidative	1.77	0.01903	Hasenfratz et al., 2017
GIK16104	62.369	1.434	702	-0.49	34.91	73.8	>250	0.77	Oxidative	0.77	-0.078582	Hasenfratz et al., 2017
GIK16152	62.183	4.396	144	8.09	35.21	88.7	>250	2.05	Oxidative	2.05	0.273062	Hasenfratz et al., 2017
KN177-2 MC4	62.12	2.721	418	5.15	35.08	73.6	>250	1.1	Reductive	1.14	-0.31883	Hasenfratz et al., 2017
KN177-2 MC4	62.12	2.721	418	5.15	35.08	73.6	150-250	1.34	Oxidative	1.34	-0.11883	This Study
GIK16103	62.074	2.432	410	5.7	35.09	75	>250	1.18	Oxidative	1.18	-0.33834	Hasenfratz et al., 2017
Station 20	59.317	10.55	155	6.88	35.07	78.8	>250	1.63	Reductive	1.69	0.043984	Hasenfratz et al., 2017
Station 6	59.267	10.658	105	7.17	34.92	74.2	>250	1.48	Reductive	1.54	-0.137394	Hasenfratz et al., 2017
Station 6	59.267	10.658	105	7.17	34.92	74.2	>250	1.39	Reductive	1.45	-0.227394	Hasenfratz et al., 2017
RapiD-10-1P	62.976	-15.59	1237	4.47	35	66.3	>250	1.51	Oxidative	1.51	0.124746	Hasenfratz et al., 2017
RapiD-4-2C	61.739	-15.402	2284	3.08	34.97	46.9	>250	1.39	Oxidative	1.39	0.155144	Hasenfratz et al., 2017
RapiD-17-5P	61.482	-19.536	2303	2.95	34.99	36.8	>250	1.3	Oxidative	1.3	0.07921	Hasenfratz et al., 2017
GIK16202	60.475	-8.744	330	8.77	35.32	98.7	>250	1.35	Oxidative	1.35	-0.500514	Hasenfratz et al., 2017
GIK16205	60.332	-12.628	305	8.58	35.27	100.7	>250	2.02	Oxidative	2.02	0.190044	Hasenfratz et al., 2017
GIK16204	60.139	-13.358	609	8.13	35.25	96.3	>250	1.82	Oxidative	1.82	0.038734	Hasenfratz et al., 2017
GIK16201	59.601	-7.714	904	7.26	35.27	84.6	>250	1.69	Oxidative	1.69	0.002868	Hasenfratz et al., 2017
RapiD-32-22B	58.249	-47.012	3096	2.08	34.91	34.3	>250	1.18	Oxidative	1.18	0.053344	Hasenfratz et al., 2017
RapiD-35-25B	57.508	-48.723	3486	1.8	34.9	28	>250	1.1	Oxidative	1.1	0.00364	Hasenfratz et al., 2017
GIK16213	57.158	-13.019	1207	5.66	35.1	72.6	>250	1.38	Oxidative	1.38	-0.134012	Hasenfratz et al., 2017
GIK16214	57.105	-13.2	638	8.86	35.32	89.5	>250	1.98	Oxidative	1.98	0.119748	Hasenfratz et al., 2017
GIK16220	52.699	-14.868	709	9.54	35.37	68.4	>250	1.79	Oxidative	1.79	-0.143828	Hasenfratz et al., 2017
GIK16901	49.285	-11.416	410	10.95	35.53	95.2	>250	2.25	Oxidative	2.25	0.16361	Hasenfratz et al., 2017
GIK16901	49.285	-11.416	410	10.95	35.53	95.2	>250	2.09	Oxidative	2.09	0.00361	Hasenfratz et al., 2017
GIK16906	49.01	-13.567	3889	2.51	34.91	12.3	>250	1.18	Oxidative	1.18	0.006818	Hasenfratz et al., 2017
GIK16906	49.01	-13.567	3889	2.51	34.91	12.3	>250	1.05	Oxidative	1.05	-0.123182	Hasenfratz et al., 2017
GIK10792	40.5	-9.655	1268	10.38	36.11	86.8	>250	1.88	Oxidative	1.88	-0.144716	Hasenfratz et al., 2017
GIK10809	40.325	-9.572	182	12.82	35.78	111	>250	2.39	Oxidative	2.39	0.101276	Hasenfratz et al., 2017
GIK10810	40.325	-9.452	146	13.16	35.83	114.6	>250	2.34	Oxidative	2.34	0.014488	Hasenfratz et al., 2017
GIK10808	40.303	-9.618	211	12.6	35.75	108	>250	2.27	Oxidative	2.27	0.00508	Hasenfratz et al., 2017
GIK10805	40.292	-9.667	377	11.59	35.61	93	>250	1.99	Oxidative	1.99	-0.165638	Hasenfratz et al., 2017
GIK10801	40.28	-9.845	1010	11.22	36.15	83.3	>250	1.81	Oxidative	1.81	-0.305604	Hasenfratz et al., 2017
GIK10807	40.28	-9.632	238	12.42	35.72	105.3	>250	2.18	Oxidative	2.18	-0.065444	Hasenfratz et al., 2017
GIK10806	40.27	-9.643	287	12.05	35.66	100.8	>250	1.96	Oxidative	1.96	-0.24541	Hasenfratz et al., 2017
GIK10770	37.708	-9.375	618	12.12	36.01	83.9	>250	2.13	Oxidative	2.13	-0.082984	Hasenfratz et al., 2017
GIK8060	37.692	-9.5	996	11.59	36.28	73.6	>250	2.19	Oxidative	2.19	0.034362	Hasenfratz et al., 2017
GIK8060	37.692	-9.5	996	11.59	36.28	73.6	>250	2.26	Oxidative	2.26	0.104362	Hasenfratz et al., 2017
GIK8011	37.689	-9.255	500	11.78	35.77	87.5	>250	1.9	Oxidative	1.9	-0.276196	Hasenfratz et al., 2017
GIK10769	37.683	-9.475	611	12.1	36	83.9	>250	2.65	Oxidative	2.65	0.43918	Hasenfratz et al., 2017
GIK10767	37.675	-9.717	1709	6.41	35.45	49.9	>250	1.61	Oxidative	1.61	0.014838	Hasenfratz et al., 2017
GIK10777	37.638	-8.973	148	14.34	36.02	121.5	>250	2.59	Oxidative	2.59	0.136812	Hasenfratz et al., 2017
GIK10774	37.612	-9.283	600	12.07	35.97	84	>250	2.26	Oxidative	2.26	0.052426	Hasenfratz et al., 2017
GIK15809	35.962	-7.314	945	10.4	35.87	69	>250	2.12	Oxidative	2.12	0.09312	Hasenfratz et al., 2017
GIK15658	34.887	-6.703	205	14.46	36.11	114	>250	2.33	Oxidative	2.33	-0.136172	Hasenfratz et al., 2017
GIK15653	34.87	-6.602	140	15.43	36.25	115.6	>250	2.33	Oxidative	2.33	-0.241126	Hasenfratz et al., 2017
GIK15652	34.868	-6.582	130	15.58	36.26	115.5	>250	2.47	Oxidative	2.47	-0.117356	Hasenfratz et al., 2017
GIK15678	33.472	-12.75	4305	2.46	34.9	-1.9	>250	0.98	Oxidative	0.98	-0.187772	Hasenfratz et al., 2017
GIK15644	32.398	-9.808	485	11.76	35.63	81.5	>250	2.78	Oxidative	2.78	0.605968	Hasenfratz et al., 2017
GIK16005	29.247	-11.507	811	9.18	35.42	47.2	>250	1.87	Oxidative	1.87	-0.024876	Hasenfratz et al., 2017
GIK16005	29.247	-11.507	811	9.18	35.42	47.2	>250	1.89	Oxidative	1.89	-0.004876	Hasenfratz et al., 2017
GIK15634	28.255	-13.395	1215	6.7	35.27	39	>250	1.84	Oxidative	1.84	0.21346	Hasenfratz et al., 2017
GIK15635	27.203	-14.66	2605	3.1	34.97	25.4	>250	1.07	Oxidative	1.07	-0.16702	Hasenfratz et al., 2017
GIK12306	26.327	-14.928	741	6.59	35.27	42.4	>250	1.83	Oxidative	1.83	0.215362	Hasenfratz et al., 2017
GeoB12808-4	-26.37	11.892	3796	1.79	34.82	21.2	>250	1.2	Oxidative	1.2	0.104722	Hasenfratz et al., 2017
BJ8-03MC24	-5.065	117.448	832	5.18	34.55	2.5	>250	1.28	Reductive	1.33	-0.132076	Hasenfratz et al., 2017
BJ8-03MC24	-5.065	117.448	832	5.18	34.55	2.5	150-250	1.97	Oxidative	1.97	0.507924	This Study
BJ8-03MC29	-3.894	119.37	987	4.72	34.56	15.1	>250	1.42	Reductive	1.47	0.057696	Hasenfratz et al., 2017
BJ8-03MC22	-3.887	119.495	1189	4.13	34.57	10.9	>250	1.73	Reductive	1.8	0.451534	Hasenfratz et al., 2017
PS75/073-2	-57.204	-151.611	3234	0.77	34.71	2.5	>250	0.82	Oxidative	0.82	-0.164914	Hasenfratz et al., 2017
Tropical Atlantic
GIK12328	21.145	-18.573	2822	2.78	34.95	17.3	>250	0.85	Oxidative	0.85	-0.35224	Hasenfratz et al., 2017
GIK12328	21.145	-18.573	2822	2.78	34.95	17.3	>250	0.91	Oxidative	0.91	-0.29224	Hasenfratz et al., 2017
GIK13533	20.993	-18.032	2112	3.46	34.99	26	>250	1.02	Oxidative	1.02	-0.25568	Hasenfratz et al., 2017
GIK13533	20.993	-18.032	2112	3.46	34.99	26	>250	0.99	Oxidative	0.99	-0.28568	Hasenfratz et al., 2017
GIK12347	15.825	-17.845	2710	2.88	34.94	24.7	>250	0.8	Oxidative	0.8	-0.41304	Hasenfratz et al., 2017
GIK12347	15.825	-17.845	2710	2.88	34.94	24.7	>250	0.92	Oxidative	0.92	-0.29304	Hasenfratz et al., 2017
GIK12346	15.57	-17.545	1517	4.38	34.97	29	>250	0.86	Oxidative	0.86	-0.51504	Hasenfratz et al., 2017
GIK13237	14.118	-17.64	996	5.8	34.87	32.5	>250	1.13	Oxidative	1.13	-0.3984	Hasenfratz et al., 2017
GIK13238	14.097	-17.875	1983	3.52	34.97	29.6	>250	0.94	Oxidative	0.94	-0.34216	Hasenfratz et al., 2017
GIK13238	14.097	-17.875	1983	3.52	34.97	29.6	>250	0.54	Oxidative	0.54	-0.74216	Hasenfratz et al., 2017
GIK16420	9.928	-17.533	806	5.84	34.7	10.8	>250	1.05	Oxidative	1.05	-0.48272	Hasenfratz et al., 2017
GIK16753	9.583	-16.543	457	8.95	34.97	16.6	>250	1.61	Oxidative	1.61	-0.2586	Hasenfratz et al., 2017
GIK16754	9.503	-16.623	646	6.79	34.73	10	>250	1.17	Oxidative	1.17	-0.46532	Hasenfratz et al., 2017
GIK16755	9.253	-16.858	1002	5.12	34.75	31.2	>250	1.05	Oxidative	1.05	-0.40496	Hasenfratz et al., 2017
GIK16762	8.395	-14.413	302	11.49	35.17	34	>250	2.74	Oxidative	2.74	0.59708	Hasenfratz et al., 2017
GIK168504	6.102	3.67	247	12.39	35.23	45.6	>250	3.6	Oxidative	3.6	1.35988	Hasenfratz et al., 2017
GIK16852	6.072	3.643	770	5.23	34.55	20	>250	0.97	Oxidative	0.97	-0.49684	Hasenfratz et al., 2017
GIK16853	6.065	3.642	1018	4.56	34.67	62.3	>250	0.94	Oxidative	0.94	-0.45448	Hasenfratz et al., 2017
GIK168441	5.72	1.16	1230	4.43	34.86	69.3	>250	0.9	Oxidative	0.9	-0.48044	Hasenfratz et al., 2017
GIK168451	5.557	1.15	2007	3.5	34.95	74.8	>250	0.68	Oxidative	0.68	-0.6	Hasenfratz et al., 2017
GIK16846	5.365	1.287	2739	2.9	34.92	56.6	>250	0.75	Oxidative	0.75	-0.4652	Hasenfratz et al., 2017
GIK16813	5.008	-4.547	297	10.83	35.04	36.5	>250	2.22	Oxidative	2.22	0.14836	Hasenfratz et al., 2017
GIK16806	4.95	-4.553	1204	4.45	34.81	62.5	>250	0.96	Oxidative	0.96	-0.4226	Hasenfratz et al., 2017
GIK16801	4.52	-6.473	310	10.56	35.01	34.1	>250	2.01	Oxidative	2.01	-0.03248	Hasenfratz et al., 2017
GIK16786	4.512	-9.147	451	7.98	34.75	30.5	>250	1.87	Oxidative	1.87	0.10616	Hasenfratz et al., 2017
GIK16820	4.503	-2.303	445	8.06	34.76	17	>250	1.45	Oxidative	1.45	-0.32248	Hasenfratz et al., 2017
GIK16787	4.482	-9.195	674	5.9	34.6	24.9	>250	1.05	Oxidative	1.05	-0.4892	Hasenfratz et al., 2017
GIK16819	4.453	-2.335	631	6.12	34.6	13.5	>250	1.09	Oxidative	1.09	-0.47296	Hasenfratz et al., 2017
GIK16799	4.447	-6.433	1505	4.11	34.94	43.1	>250	0.91	Oxidative	0.91	-0.43588	Hasenfratz et al., 2017
GIK16818	4.388	-2.367	749	5.34	34.56	12.9	>250	0.94	Oxidative	0.94	-0.53872	Hasenfratz et al., 2017
GIK16831	4.35	-1.152	632	6.02	34.58	13.3	>250	1.36	Oxidative	1.36	-0.19216	Hasenfratz et al., 2017
GIK16798	4.345	-6.402	2221	3.2	34.95	42.4	>250	0.74	Oxidative	0.74	-0.5076	Hasenfratz et al., 2017
GIK16817	4.322	-2.383	1001	4.56	34.65	25	>250	0.91	Oxidative	0.91	-0.48448	Hasenfratz et al., 2017
GIK16796	4.101	-6.268	3296	2.52	34.9	23.1	>250	0.81	Oxidative	0.81	-0.36416	Hasenfratz et al., 2017
GIK16861	3.622	6.5	403	8.74	34.78	26.3	>250	1.29	Oxidative	1.29	-0.55592	Hasenfratz et al., 2017
GIK16862	3.547	6.487	698	5.54	34.55	27.5	>250	0.96	Oxidative	0.96	-0.54032	Hasenfratz et al., 2017
GIK16863	3.397	6.415	993	4.57	34.65	60.4	>250	0.88	Oxidative	0.88	-0.51556	Hasenfratz et al., 2017

## Sheet: Figure 4
Sample lable	Age	δ18OM	Mg/Ca	BWT	BWT-uncertainty	δ18Osw	δ18Osw-uncertainty	δ13CM	B/Ca
	ka BP	‰	mmol/mol	℃	℃	‰	‰	‰	μmol/mol
162-982B-8H-1A,5-9	3184.42	2.415						-0.671
162-982B-8H-1A,11-15	3185.98	2.341	1.79127	8.22246	0.258804	0.695133	0.0825271	-0.787
162-982B-8H-1W,18-20	3187.54	2.392	1.88041	9.04632	0.273206	0.932329	0.0870909	-0.663	89.7602
162-982B-8H-1A,24-28	3189.56	2.384	1.8636	8.89096	0.270454	0.88933	0.0862128	-0.745	88.5068
162-982B-8H-1W,32-34	3191.66	2.416	1.83726	8.64754	0.266174	0.866388	0.0848531	-0.644	85.6974
162-982B-8H-1A,36-40	3193.25	2.411	1.87731	9.01764	0.272697	0.944871	0.0869281	-0.678	94.2628
162-982B-8H-1A,49-53	3197.41	2.465						-0.659	87.0184
162-982B-8H-1A,55-59	3199.34	2.36	1.84154	8.68704	0.266866	0.819313	0.0850724	-0.61	89.9088
162-982B-8H-1W,64-67	3202.45	2.357	1.95545	9.7398	0.285682	1.0529	0.0911044	-0.5	93.6709
162-982B-8H-1A,68-72	3204.21	2.408	1.87067	8.95625	0.271609	0.928045	0.0865808	-0.53	88.4686
162-982B-8H-1A,74-78	3206.55	2.352						-0.411	88.7829
162-982B-8H-1W,87-90	3211.42	2.401	1.82151	8.50191	0.263634	0.818457	0.0840493	-0.471
162-982B-8H-1A,96-100	3215.65	2.429	1.78978	8.20865	0.258567	0.78	0.0824526	-0.537
162-982B-8H-1A,106-110	3221.32	2.324						-0.792
162-982B-8H-1A,113-117	3225.35	2.448	1.86258	8.88152	0.270287	0.951202	0.0861597	-0.834	88.2012
162-982B-8H-1W,119-123	3228.83	2.442	1.78907	8.20216	0.258455	0.791526	0.0824176	-0.713	85.7319
162-982B-8H-1A,127-130	3232.92	2.476						-0.569	88.9899
162-982B-8H-1A,132-136	3235.7	2.528	1.79655	8.27126	0.259643	0.893204	0.082791	-0.609	85.5146
162-982B-8H-1A,144-148	3241.78	2.485	1.85349	8.79752	0.268806	0.969256	0.0856885	-0.757	88.2648
162-982B-8H-2A,7-11	3246.57	2.545	1.80074	8.30994	0.260309	0.918974	0.0830007	-0.754	84.4433
162-982B-8H-2W,12-15	3247.96	2.52						-0.76	87.8487
162-982B-8H-2A,25-29	3252.12	2.549	1.71441	7.51212	0.246808	0.741394	0.0787839	-0.814	80.9924
162-982B-8H-2A,35-39	3254.7	2.482	1.8095	8.39091	0.261708	0.874326	0.0834414	-0.925	81.656
162-982B-8H-2A,45-49	3257.35	2.492	1.75569	7.89361	0.253198	0.771395	0.0807712	-0.627	81.597
162-982B-8H-2A,53-56	3259.05	2.451	1.75216	7.86096	0.252646	0.722961	0.080599	-0.532	90.2752
162-982B-8H-2A,65-69	3261.76	2.512	1.82204	8.5068	0.263719	0.930563	0.0840761	-0.507	90.9761
162-982B-8H-2W,71-75	3262.77	2.638						-0.468	89.743
162-982B-8H-2A,77-81	3263.77	2.538	1.85848	8.84361	0.269618	1.03265	0.0859468	-0.477	89.4634
162-982B-8H-2W,82-85	3264.52	2.624	1.7254	7.61371	0.248497	0.839594	0.0793078	-0.632	93.5835
162-982B-8H-2A,90-93	3265.91	2.646	1.7732	8.05544	0.255946	0.962203	0.0816304	-0.418	87.1811
162-982B-8H-2A,97-100	3267.33	2.616	1.76847	8.01177	0.255202	0.922276	0.0813976	-0.518	91.2679
162-982B-8H-2W,102-106	3268.44	2.602	1.81382	8.43086	0.2624	1.00337	0.0836597	-0.606	91.8752
162-982B-8H-2W,114-117	3270.87	2.546	1.84378	8.70776	0.267229	1.00999	0.0851877	-0.381	91.3113
162-982B-8H-2W,123-127	3272.88	2.519	1.84492	8.71829	0.267414	0.985372	0.0852463	-0.467	98.4471
162-982B-8H-2A,135-138	3275.7	2.591	1.8004	8.30686	0.260256	0.964277	0.082984	-0.306	93.9915
162-982B-8H-2A,142-145	3277.41	2.574	1.83227	8.6014	0.265368	1.01396	0.0845977	-0.503	92.5609
162-982B-8H-2W,147-150	3278.63	2.609	1.83461	8.62299	0.265745	1.05384	0.0847171	-0.448	98.9322
162-982B-8H-3A,3-7	3280.32	2.606	1.83933	8.66662	0.266508	1.0607	0.084959	-0.597	88.3972
162-982B-8H-3A,10-14	3282.17	2.714	1.83137	8.5931	0.265223	1.15208	0.0845518	-0.73	91.8735
162-982B-8H-3A,16-20	3283.76	2.902	1.82991	8.57955	0.264986	1.33702	0.084477	-0.907	88.3299
162-982B-8H-3W,22-26	3285.35	2.826	1.88074	9.04931	0.27326	1.367	0.0871078	-0.86	82.6311
162-982B-8H-3A,29-33	3287.24	2.967	1.90498	9.27338	0.277258	1.55838	0.0883882	-0.981	82.1706
162-982B-8H-3A,35-39	3289.02	2.858	1.77967	8.11521	0.256966	1.18778	0.0819502	-1.03	83.3611
162-982B-8H-3W,42-46	3291.11	3.14	1.66344	7.04103	0.239099	1.22452	0.0764071	-1.222	77.9326
162-982B-8H-3A,48-52	3292.89	3.169	1.64314	6.85343	0.236089	1.21042	0.0754853	-1.446	83.9167
162-982B-8H-3A,54-58	3294.87	3.173	1.61806	6.62159	0.232419	1.16106	0.0743665	-1.423	77.0427
162-982B-8H-3W,61-64	3297.03	3.051	1.64351	6.8568	0.236143	1.0932	0.0755018	-1.335	78.9685
162-982B-8H-3A,67-71	3299.18	3.048	1.64839	6.90191	0.236863	1.10057	0.0757221	-1.258	77.6426
162-982B-8H-3A,73-77	3301.16	2.999	1.62714	6.70553	0.233741	1.00639	0.074769	-1.322	75.5723
162-982B-8H-3W,80-84	3303.56	2.999	1.65904	7.00034	0.238443	1.07418	0.0762059	-1.158	78.857
162-982B-8H-3W,86-90	3305.63	2.846	1.69218	7.30662	0.24342	0.991396	0.0777363	-1.251	78.5157
162-982B-8H-3A,94-98	3308.34	2.942	1.72979	7.65427	0.249174	1.16685	0.0795181	-1.061	81.6798
162-982B-8H-3W,103-106	3310.94	2.811	1.7421	7.76801	0.25108	1.06179	0.080111	-1.092	85.0141
162-982B-8H-3A,112-116	3313.84	2.733	1.72871	7.64426	0.249007	0.955565	0.0794661	-1.09	82.3028
162-982B-12H-1W,56-60	4336.92	2.124	2.01695	10.3082	0.296118	0.946629	0.0945049	-0.877	75.8322
162-982B-12H-1W,63-67	4338.43	2.235	2.04255	10.5449	0.300513	1.11018	0.0959489	-1.06	73.9193
162-982B-12H-1W,71-75	4340.16	2.312	1.9504	9.69319	0.284834	0.997479	0.09083	-1.155	75.6723
162-982B-12H-1W,79-83	4341.88	2.276	1.93767	9.57547	0.282699	0.935132	0.0901397	-1.174	77.7514
162-982B-12H-1W,87-91	4343.7	2.271						-1.166
162-982B-12H-1W,95-99	4345.51	2.434	1.89104	9.14452	0.274955	0.996423	0.0876499	-1.133
162-982B-12H-1W,103-107	4347.36	2.412	1.88983	9.13338	0.274756	0.971918	0.0875863	-1.121
162-982B-12H-1W,110-114	4349	2.41	1.87552	9.00112	0.272404	0.940152	0.0868346	-1.217
162-982B-12H-1W,118-122	4350.88	2.346	1.88912	9.12684	0.274639	0.904447	0.087549	-1.123
162-982B-12H-1W,126-130	4352.76	2.291	1.90571	9.28017	0.27738	0.883908	0.0884273	-0.933	69.7247
162-982B-12H-1W,134-138	4354.68
162-982B-12H-1W,142-146	4356.95	2.396	1.81935	8.48201	0.263288	0.808954	0.08394	-0.792	82.2257
162-982B-12H-2W,0-4	4359.21	2.313	1.88938	9.12917	0.274681	0.871971	0.0875623	-0.773	84.8219
162-982B-12H-2W,7-11	4361.19	2.302	1.90526	9.276	0.277305	0.893972	0.0884033	-0.82	80.1324
162-982B-12H-2W,15-19	4363.46	2.373						-0.863
162-982B-12H-2W,23-27	4365.72	2.364	2.00573	10.2045	0.294201	1.16357	0.0938774	-0.926	83.5633
162-982B-12H-2W,31-35	4367.86	2.328	1.9631	9.81051	0.28697	1.0397	0.0915221	-0.873	84.1473
162-982B-12H-2W,39-43	4370	2.236	2.00413	10.1897	0.293928	1.03227	0.093788	-0.848	81.7299
162-982B-12H-2W,47-50	4371.86	2.25	2.02282	10.3625	0.297123	1.08469	0.0948346	-0.877	82.4624
162-982B-12H-2W,62-66	4375.38	2.269	2.02026	10.3388	0.296684	1.09842	0.0946905	-0.687	83.0568
162-982B-12H-2W,70-74	4377.19	2.342	1.89841	9.21266	0.276171	0.919741	0.0880396	-0.735	90.953
162-982B-12H-2W,78-82	4379.01	2.301	1.97385	9.90988	0.288786	1.03489	0.0921116	-0.578	84.6554
162-982B-12H-2W,86-90	4380.79	2.245	1.9185	9.39834	0.279502	0.864431	0.0891092	-0.514
162-982B-12H-2W,94-98	4382.51	2.2	2.06932	10.7923	0.305137	1.12998	0.097476	-0.721	83.1891
162-982B-12H-2W,101-105	4384.02		1.9293	9.49815	0.281301
162-982B-12H-2W,117-121	4388.1	2.228	1.89145	9.14832	0.275022	0.791277	0.0876716	-0.531	95.5005
162-982B-12H-2W,125-129	4390.2	2.261	1.91236	9.34156	0.278481	0.867691	0.088781	-0.377	83.5464
162-982B-12H-2W,133-137	4392.35	2.353	1.93301	9.53245	0.281921	1.0025	0.0898885	-0.801	88.5443
162-982B-12H-2W,141-145	4394.51	2.192	1.94059	9.60251	0.283189	0.857187	0.0902979	-0.777	91.8223
162-982B-12H-2W,148-150	4396.2
162-982B-12H-3W,0-1	4396.63
162-982B-12H-3W,6-10	4398.77	2.295	1.8948	9.17933	0.275576	0.865251	0.0878488	-0.793	89.48
162-982B-12H-3W,14-18	4401.07	2.384	1.99015	10.0605	0.291548	1.15149	0.093011	-0.735	92.4542
162-982B-12H-3W,23-27	4403.65	2.35						-0.747	76.893
162-982B-12H-3W,30-34	4405.65	2.483	1.94638	9.65604	0.28416	1.16017	0.0906116	-0.756	83.8367
162-982B-12H-3W,38-42	4407.94	2.402	1.90654	9.28776	0.277516	0.996613	0.0884709	-0.73	89.5419
162-982B-12H-3W,45-49	4409.95	2.449	1.95192	9.70717	0.285088	1.1376	0.0909122	-0.651	86.2595
162-982B-12H-3W,53-57	4412.24	2.47	2.00446	10.1928	0.293985	1.26696	0.0938067	-0.756
162-982B-12H-3W,61-65	4414.37	2.442	1.8219	8.5055	0.263696	0.860269	0.084069	-0.808
162-982B-12H-3W,69-73	4416.52	2.398						-1.071
162-982B-12H-3W,77-81	4418.58	2.466	1.89021	9.13686	0.274818	1.0267	0.0876062	-0.927	82.7658
162-982B-12H-3W,85-89	4420.57	2.535	1.87012	8.95117	0.271519	1.0539	0.0865521	-1.074	85.2858
202-1241C-5H-4W,16-19	3184.35	2.829	1.11	1.92606	0.175186	-0.289195	0.0579767	-1.3453	60.33
202-1241C-5H-4W,22-25	3186.32	2.77						-1.1228
202-1241C-5H-4W,27-30	3188.17	2.887	1.16226	2.40901	0.179106	-0.115175	0.0589793	-1.0735
202-1241C-5H-4W,32-35	3190.03	2.883	1.12	2.01848	0.175892	-0.212953	0.0581538	-1.1528	61.72
202-1241C-5H-4W,35-38	3191.14	2.732	1.19	2.66543	0.181412	-0.208784	0.0595873	-1.0812	69.05
202-1241C-5H-4W,47-50	3195.6	2.744	1.21	2.85028	0.183168	-0.152619	0.0600569	-1.048	62.22
202-1241C-5H-4W,52-55	3197.46	2.665						-0.8878
202-1241C-5H-4W,67-70	3203.03	2.725	1.30428	3.72163	0.192417	0.0355647	0.062604	-0.8762	61.51
202-1241C-5H-4W,72-75	3204.89	2.634	1.27	3.40481	0.188875	-0.130575	0.0616164	-0.883	65.91
202-1241C-5H-4W,75-78	3206	2.813						-0.8327
202-1241C-5H-4W,82-85	3208.6	2.69	1.35	4.14418	0.197435	0.100432	0.0640239	-0.824	60.4
202-1241C-5H-4W,85-88	3209.72	2.761	1.3	3.68207	0.191964	0.0621938	0.062477	-0.9197	68.76
202-1241C-5H-4W,92-95	3212.32	2.954						-0.9275
202-1241C-5H-4W,95-98	3213.43	2.792	1.29	3.58965	0.190918	0.0712898	0.0621844	-0.9255	63.06
202-1241C-5H-4W,107-110	3216.9	2.667	1.3	3.68207	0.191964	-0.0318062	0.062477	-0.971	59.31
202-1241C-5H-4W,112-115	3218.39	2.851	1.29907	3.67349	0.191866	0.150162	0.0624496	-0.9971	62.96
202-1241C-5H-4W,115-118	3219.33	2.762	1.28	3.49723	0.189888	0.019367	0.0618975	-0.9584	63.12
202-1241C-5H-4W,122-125	3221.54	2.8	1.18035	2.57629	0.180593	-0.16211	0.0593701	-1.0068
202-1241C-5H-4W,125-128	3222.49	2.978	1.12813	2.09365	0.176481	-0.0998782	0.058303	-0.9913
202-1241C-5H-4W,132-135	3224.69	2.906	1.18	2.57301	0.180563	-0.0568943	0.0593623	-0.9439	62.01
202-1241C-5H-4W,142-145	3227.85	2.769						-1.016	69.05
202-1241C-5H-4W,145-148	3228.79	2.869	1.26	3.31238	0.18788	0.0824651	0.0613413	-1.124	58.13
202-1241C-5H-5W,7-10	3232.58	2.85	1.25	3.21996	0.186901	0.041486	0.0610721	-1.0493
202-1241C-5H-5W,14-17	3234.78	2.791	1.21	2.85028	0.183168	-0.105619	0.0600569	-1.0097	61.45
202-1241C-5H-5W,17-20	3235.73	2.823						-0.9884	67.95
202-1241C-5H-5W,23-26	3237.62							-0.9691	70.36
202-1241C-5H-5W,26-29	3238.57	2.752	1.25	3.21996	0.186901	-0.056514	0.0610721		62.7
202-1241C-5H-5W,37-40	3242.04	2.707	1.16595	2.44313	0.179404	-0.286999	0.0590572	-1.079
202-1241C-5H-5W,43-46	3243.93	2.719	1.25702	3.28481	0.187586	-0.0740899	0.0612603	-1.1257
202-1241C-5H-5W,47-50	3245.19	2.781						-1.0397	58.55
202-1241C-5H-5W,54-57	3247.4	2.789	1.18885	2.65478	0.181313	-0.15433	0.0595611	-1.1625
202-1241C-5H-5W,57-60	3248.35	2.747	1.19059	2.67089	0.181463	-0.192479	0.0596008	-1.1074	56.58
202-1241C-5H-5W,65-68	3250.87	2.767						-1.0841
202-1241C-5H-5W,75-78	3254.02	2.77	1.26	3.31238	0.18788	-0.0165349	0.0613413	-1.147	58.42
202-1241C-5H-5W,84-87	3256.86	2.891						-1.0977
202-1241C-5H-5W,94-97	3260.01	3.076	1.1919	2.68303	0.181576	0.139424	0.0596309	-1.1044	58.14
202-1241C-5H-5W,104-107	3262.17	3.003	1.13162	2.12585	0.176738	-0.0671371	0.0583684	-1.1093	61.58
202-1241C-5H-5W,114-117	3264.82	2.894	1.14036	2.20661	0.177394	-0.156736	0.058536	-1.2437	66.18
202-1241C-5H-5W,124-127	3267.47	2.981	1.1792	2.56559	0.180496	0.0163286	0.0593445	-1.151	58.57
202-1241C-5H-5W,134-137	3270.63	2.864	1.17	2.48059	0.179734	-0.121024	0.0591439	-1.2128	60.71
202-1241C-5H-5W,144-147	3273.78	2.919	1.18338	2.60427	0.180848	-0.036415	0.0594376	-1.0812	61.34
202-1241C-5H-6W,5-8	3277.56	2.91	1.1719	2.49816	0.17989	-0.070815	0.0591849	-1.1441	65.23
202-1241C-5H-6W,14-17	3280.4	2.997	1.2	2.75786	0.18228	0.0783083	0.0598189	-1.1083	63.04
202-1241C-5H-6W,24-27	3283.56	3.051						-1.0861
202-1241C-5H-6W,34-37	3286.46	3.33	1.22	2.9427	0.184074	0.455436	0.0603013	-1.237	53.51
202-1241C-5H-6W,44-47	3289.14	3.426	1.12	2.01848	0.175892	0.330047	0.0581538	-1.3017	57.62
202-1241C-5H-6W,54-57	3291.8	3.438	1.03	1.18669	0.170332	0.14119	0.0568231	-1.3926	54.3
202-1241C-5H-6W,64-67	3294.47	3.433	1.04	1.27911	0.170859	0.158583	0.0569411	-1.354	56.55
202-1241C-5H-6W,74-77	3297.13	3.354	1.05762	1.44199	0.171845	0.119001	0.0571675	-1.3327	54.29
202-1241A-9H-3W,27-30	3297.39	3.302	0.990405	0.820749	0.168474	-0.0836575	0.056432	-1.2824	61.98
202-1241C-5H-6W,84-87	3299.79	3.179	1.01977	1.09218	0.169816	-0.140728	0.0567104	-1.336	57.91
202-1241A-9H-3W,37-40	3300.06	3.096	1.02733	1.16204	0.170195	-0.206785	0.0567929	-1.2292
202-1241A-9H-3W,42-45	3301.39	3.194	1.03204	1.20559	0.170437	-0.0982303	0.0568466	-1.2776
202-1241A-9H-3W,45-48	3302.19	3.186	1.04403	1.31636	0.171078	-0.0793989	0.0569908	-1.2369	64.47
202-1241C-5H-6W,104-107	3305.11	3.149	1.06067	1.47011	0.172022	-0.0792012	0.0572089	-1.2215
202-1241C-5H-6W,107-110	3305.91	3.112	1.05343	1.40319	0.171603	-0.132384	0.0571114	-1.1712
202-1241A-9H-3W,84-87	3312.57	3.053	1.09492	1.78669	0.174162	-0.0987729	0.0577231	-1.2476	64.27

## Sheet: Figure 5
Data Source	This Study							Braaten et al., 2023 (https://doi.org/10.5194/cp-19-2109-2023)					Rohling et al., 2014 (https://doi.org/10.1038/nature13230)						Rohling et al., 2021 (https://doi.org/10.1126/sciadv.abf5326)
	ODP Site 982 and 1241							ODP Site 849					Inferred DST and d18O based on Mediterranean sea level estimate						Deconvolved DST and d18O
																			noaa-wds-paleo-template_WH.xlsm
	Sample lable	Age	BWT	BWT-uncertainty	δ18Osw	δ18Osw-uncertainty		Age (ka BP)	Sample label	BWT (°C)			t (ka BP)	δ18Osw	Deep-Sea T (RSL case)				t (ka BP)	δ18Osw	Tw
		ka BP	℃	℃	‰	‰		3160.23	138-849D-8H-5,6-8	4.05352			0	0.0121253	0.048501				4700	-0.328	-0.304
	162-982B-8H-1A,5-9	3184.42						3160.71	138-849D-8H-5,8-10	4.90955			1	-0.00222075	-0.008883				4699	-0.374	-0.508
	162-982B-8H-1A,11-15	3185.98	8.22246	0.258804	0.695133	0.0825271		3161.2	138-849D-8H-5,10-12	2.80084			2	-0.00925875	0.0957794				4698	-0.369	-0.499
	162-982B-8H-1W,18-20	3187.54	9.04632	0.273206	0.932329	0.0870909		3161.68	138-849D-8H-5,12-14	4.21053			3	-0.00064575	-0.0208706				4697	-0.365	-0.498
	162-982B-8H-1A,24-28	3189.56	8.89096	0.270454	0.88933	0.0862128		3162.65	138-849D-8H-5,16-18	6.89071			4	0.0196223	-0.174637				4696	-0.361	-0.497
	162-982B-8H-1W,32-34	3191.66	8.64754	0.266174	0.866388	0.0848531		3163.13	138-849D-8H-5,18-20	0.786634			5	0.0324832	-0.124438				4695	-0.358	-0.445
	162-982B-8H-1A,36-40	3193.25	9.01764	0.272697	0.944871	0.0869281		3163.62	138-849D-8H-5,20-22	2.97078			6	0.0518692	0.0862316				4694	-0.364	-0.466
	162-982B-8H-1A,49-53	3197.41						3164.1	138-849D-8H-5,22-24	-0.2663			7	0.0681502	-0.0781897				4693	-0.365	-0.464
	162-982B-8H-1A,55-59	3199.34	8.68704	0.266866	0.819313	0.0850724		3164.59	138-849D-8H-5,24-26	3.50084			8	0.0796343	-0.186469				4692	-0.365	-0.463
	162-982B-8H-1W,64-67	3202.45	9.7398	0.285682	1.0529	0.0911044		3165.59	138-849D-8H-5,28-30	4.17754			9	0.0985252	-0.263564				4691	-0.366	-0.767
	162-982B-8H-1A,68-72	3204.21	8.95625	0.271609	0.928045	0.0865808		3166.09	138-849D-8H-5,30-32	1.51026			10	0.13304	-0.176581				4690	-0.312	-0.533
	162-982B-8H-1A,74-78	3206.55						3166.6	138-849D-8H-5,32-34	3.58007			11	0.18434	0.0520188				4689	-0.317	-0.529
	162-982B-8H-1W,87-90	3211.42	8.50191	0.263634	0.818457	0.0840493		3167.11	138-849D-8H-5,34-36	-0.55226			12	0.260912	-0.107633				4688	-0.32	-0.498
	162-982B-8H-1A,96-100	3215.65	8.20865	0.258567	0.78	0.0824526		3167.63	138-849D-8H-5,36-38	1.71236			13	0.347375	-0.0317691				4687	-0.327	-0.458
	162-982B-8H-1A,106-110	3221.32						3168.16	138-849D-8H-5,38-40	2.36092			14	0.422975	-0.618185				4686	-0.339	-0.219
	162-982B-8H-1A,113-117	3225.35	8.88152	0.270287	0.951202	0.0861597		3168.69	138-849D-8H-5,40-42	1.87703			15	0.537185	-0.899823				4685	-0.386	-0.344
	162-982B-8H-1W,119-123	3228.83	8.20216	0.258455	0.791526	0.0824176		3169.23	138-849D-8H-5,42-44	4.05836			16	0.646598	-1.14187				4684	-0.397	-0.319
	162-982B-8H-1A,127-130	3232.92						3169.78	138-849D-8H-5,44-46	2.11998			17	0.774191	-1.50617				4683	-0.407	-0.265
	162-982B-8H-1A,132-136	3235.7	8.27126	0.259643	0.893204	0.082791		3170.34	138-849D-8H-5,46-48	3.01087			18	0.892469	-1.98538				4682	-0.42	-0.538
	162-982B-8H-1A,144-148	3241.78	8.79752	0.268806	0.969256	0.0856885		3170.9	138-849D-8H-5,48-50	2.26794			19	0.990533	-2.38369				4681	-0.387	-0.467
	162-982B-8H-2A,7-11	3246.57	8.30994	0.260309	0.918974	0.0830007		3171.47	138-849D-8H-5,50-52	-0.50516			20	1.02679	-2.78795				4680	-0.377	-0.439
	162-982B-8H-2W,12-15	3247.96						3172.04	138-849D-8H-5,52-54	2.09714			21	1.07312	-2.73728				4679	-0.376	-0.415
	162-982B-8H-2A,25-29	3252.12	7.51212	0.246808	0.741394	0.0787839		3172.62	138-849D-8H-5,54-56	0.772485			22	1.07919	-2.67025				4678	-0.378	0.023
	162-982B-8H-2A,35-39	3254.7	8.39091	0.261708	0.874326	0.0834414		3173.8	138-849D-8H-5,58-60	-1.34516			23	1.07444	-2.55849				4677	-0.443	0.259
	162-982B-8H-2A,45-49	3257.35	7.89361	0.253198	0.771395	0.0807712		3174.4	138-849D-8H-5,60-62	0.457769			24	1.08101	-2.32516				4676	-0.507	0.016
	162-982B-8H-2A,53-56	3259.05	7.86096	0.252646	0.722961	0.080599		3175.01	138-849D-8H-5,62-64	-0.11052			25	1.05891	-2.31592				4675	-0.508	0.026
	162-982B-8H-2A,65-69	3261.76	8.5068	0.263719	0.930563	0.0840761		3175.62	138-849D-8H-5,64-66	0.547272			26	1.05044	-2.19395				4674	-0.51	-0.334
	162-982B-8H-2W,71-75	3262.77						3176.24	138-849D-8H-5,66-68	-0.95951			27	1.00512	-2.325				4673	-0.468	0.104
	162-982B-8H-2A,77-81	3263.77	8.84361	0.269618	1.03265	0.0859468		3176.87	138-849D-8H-5,68-70	5.2226			28	1.0081	-1.9358				4672	-0.503	-0.152
	162-982B-8H-2W,82-85	3264.52	7.61371	0.248497	0.839594	0.0793078		3177.5	138-849D-8H-5,70-72	3.03089			29	1.00418	-1.95729				4671	-0.491	-0.243
	162-982B-8H-2A,90-93	3265.91	8.05544	0.255946	0.962203	0.0816304		3178.14	138-849D-8H-5,72-74	0.85225			30	1.02333	-1.98668				4670	-0.476	-0.404
	162-982B-8H-2A,97-100	3267.33	8.01177	0.255202	0.922276	0.0813976		3178.78	138-849D-8H-5,74-76	-1.00588			31	1.00253	-2.01386				4669	-0.449	-0.348
	162-982B-8H-2W,102-106	3268.44	8.43086	0.2624	1.00337	0.0836597		3179.43	138-849D-8H-5,76-78	1.2671			32	0.977258	-1.77592				4668	-0.442	-0.127
	162-982B-8H-2W,114-117	3270.87	8.70776	0.267229	1.00999	0.0851877		3180.09	138-849D-8H-5,78-80	-0.18428			33	0.954002	-1.74399				4667	-0.468	0.045
	162-982B-8H-2W,123-127	3272.88	8.71829	0.267414	0.985372	0.0852463		3180.75	138-849D-8H-5,80-82	3.28294			34	0.877457	-1.99037				4666	-0.502	0.112
	162-982B-8H-2A,135-138	3275.7	8.30686	0.260256	0.964277	0.082984		3181.42	138-849D-8H-5,82-84	0.682019			35	0.846911	-2.03129				4665	-0.527	0.068
	162-982B-8H-2A,142-145	3277.41	8.6014	0.265368	1.01396	0.0845977		3182.1	138-849D-8H-5,84-86	4.12669			36	0.856451	-2.00536				4664	-0.534	-0.821
	162-982B-8H-2W,147-150	3278.63	8.62299	0.265745	1.05384	0.0847171		3182.78	138-849D-8H-5,86-88	3.17729			37	0.900596	-1.67866				4663	-0.423	-0.501
	162-982B-8H-3A,3-7	3280.32	8.66662	0.266508	1.0607	0.084959		3183.47	138-849D-8H-5,88-90	1.81978			38	0.914114	-1.29175				4662	-0.405	-0.526
	162-982B-8H-3A,10-14	3282.17	8.5931	0.265223	1.15208	0.0845518		3184.16	138-849D-8H-5,90-92	0.840318			39	0.906023	-1.28896				4661	-0.389	-0.439
	162-982B-8H-3A,16-20	3283.76	8.57955	0.264986	1.33702	0.084477		3185.56	138-849D-8H-5,94-96	0.220805			40	0.877619	-1.24111				4660	-0.392	-0.37
	162-982B-8H-3W,22-26	3285.35	9.04931	0.27326	1.367	0.0871078		3186.27	138-849D-8H-5,96-98	4.71564			41	0.827795	-1.88919				4659	-0.405	-0.388
	162-982B-8H-3A,29-33	3287.24	9.27338	0.277258	1.55838	0.0883882		3186.99	138-849D-8H-5,98-100	2.83795			42	0.758882	-2.24447				4658	-0.41	-0.36
	162-982B-8H-3A,35-39	3289.02	8.11521	0.256966	1.18778	0.0819502		3187.71	138-849D-8H-5,100-102	3.03445			43	0.698015	-2.34565				4657	-0.418	-0.287
	162-982B-8H-3W,42-46	3291.11	7.04103	0.239099	1.22452	0.0764071		3188.44	138-849D-8H-5,102-104	0.494304			44	0.640487	-2.52185				4656	-0.432	-0.508
	162-982B-8H-3A,48-52	3292.89	6.85343	0.236089	1.21042	0.0754853		3189.53	138-849D-8H-5,104-106	3.31501			45	0.597962	-2.54082				4655	-0.407	-0.416
	162-982B-8H-3A,54-58	3294.87	6.62159	0.232419	1.16106	0.0743665		3190.64	138-849D-8H-5,108-110	5.72414			46	0.566489	-2.72897				4654	-0.406	-1.484
	162-982B-8H-3W,61-64	3297.03	6.8568	0.236143	1.0932	0.0755018		3191.38	138-849D-8H-5,110-112	0.936122			47	0.535016	-2.28853				4653	-0.205	-0.8
	162-982B-8H-3A,67-71	3299.18	6.90191	0.236863	1.10057	0.0757221		3192.12	138-849D-8H-5,112-114	4.94401			48	0.528905	-2.40055				4652	-0.184	-0.283
	162-982B-8H-3A,73-77	3301.16	6.70553	0.233741	1.00639	0.074769		3193.24	138-849D-8H-5,114-116	0.838439			49	0.521633	-2.51218				4651	-0.23	-0.089
	162-982B-8H-3W,80-84	3303.56	7.00034	0.238443	1.07418	0.0762059		3194.36	138-849D-8H-5,118-120	4.65552			50	0.539615	-2.72143				4650	-0.332	-0.637
	162-982B-8H-3W,86-90	3305.63	7.30662	0.24342	0.991396	0.0777363		3195.11	138-849D-8H-5,120-122	3.87445			51	0.553529	-2.69851				4649	-0.304	-0.935
	162-982B-8H-3A,94-98	3308.34	7.65427	0.249174	1.16685	0.0795181		3195.86	138-849D-8H-5,122-124	6.13487			52	0.561395	-2.19317				4648	-0.202	-0.476
	162-982B-8H-3W,103-106	3310.94	7.76801	0.25108	1.06179	0.080111		3196.61	138-849D-8H-5,124-126	2.80927			53	0.574256	-2.09922				4647	-0.209	-0.196
	162-982B-8H-3A,112-116	3313.84	7.64426	0.249007	0.955565	0.0794661		3197.36	138-849D-8H-5,126-128	0.654044			54	0.587747	-2.00158				4646	-0.292	0.012
	162-982B-12H-1W,56-60	4336.92	10.3082	0.296118	0.946629	0.0945049		3198.11	138-849D-8H-5,128-130	3.41746			55	0.605189	-2.40043				4645	-0.384	-0.031
	162-982B-12H-1W,63-67	4338.43	10.5449	0.300513	1.11018	0.0959489		3198.86	138-849D-8H-5,130-132	2.49508			56	0.64415	-1.99704				4644	-0.431	-0.164
	162-982B-12H-1W,71-75	4340.16	9.69319	0.284834	0.997479	0.09083		3199.6	138-849D-8H-5,132-134	1.39773			57	0.660962	-1.69373				4643	-0.438	-0.269
	162-982B-12H-1W,79-83	4341.88	9.57547	0.282699	0.935132	0.0901397		3200.35	138-849D-8H-5,134-136	1.14742			58	0.669152	-1.8436				4642	-0.43	-0.321
	162-982B-12H-1W,87-91	4343.7						3201.09	138-849D-8H-5,136-138	5.4271			59	0.667307	-2.16471				4641	-0.422	-0.366
	162-982B-12H-1W,95-99	4345.51	9.14452	0.274955	0.996423	0.0876499		3201.83	138-849D-8H-5,138-140	0.508888			60	0.671015	-2.31822				4640	-0.413	-0.339
	162-982B-12H-1W,103-107	4347.36	9.13338	0.274756	0.971918	0.0875863		3202.57	138-849D-8H-5,140-142	3.02608			61	0.676181	-2.21286				4639	-0.414	-0.128
	162-982B-12H-1W,110-114	4349	9.00112	0.272404	0.940152	0.0868346		3203.3	138-849D-8H-5,142-144	0.080756			62	0.699293	-2.6149				4638	-0.442	0.221
	162-982B-12H-1W,118-122	4350.88	9.12684	0.274639	0.904447	0.087549		3204.03	138-849D-8H-5,144-146	3.70368			63	0.715034	-2.33346				4637	-0.502	0.144
	162-982B-12H-1W,126-130	4352.76	9.28017	0.27738	0.883908	0.0884273		3204.76	138-849D-8H-5,146-148	1.05285			64	0.714719	-2.55947				4636	-0.521	-0.213
	162-982B-12H-1W,134-138	4354.68						3207.61	138-849D-8H-6,4-6	1.68578			65	0.712802	-2.18835				4635	-0.489	-0.514
	162-982B-12H-1W,142-146	4356.95	8.48201	0.263288	0.808954	0.08394		3208.31	138-849D-8H-6,6-8	4.63778			66	0.665732	-1.97789				4634	-0.436	-0.383
	162-982B-12H-2W,0-4	4359.21	9.12917	0.274681	0.871971	0.0875623		3209.01	138-849D-8H-6,8-10	2.42916			67	0.635555	-2.55406				4633	-0.426	-0.339
	162-982B-12H-2W,7-11	4361.19	9.276	0.277305	0.893972	0.0884033		3209.69	138-849D-8H-6,10-12	3.65571			68	0.616484	-2.7468				4632	-0.427	-0.433
	162-982B-12H-2W,15-19	4363.46						3210.36	138-849D-8H-6,12-14	1.76258			69	0.589097	-2.45969				4631	-0.415	-0.573
	162-982B-12H-2W,23-27	4365.72	10.2045	0.294201	1.16357	0.0938774		3211.04	138-849D-8H-6,14-16	0.99097			70	0.595154	-2.44233				4630	-0.384	-0.73
	162-982B-12H-2W,31-35	4367.86	9.81051	0.28697	1.0397	0.0915221		3211.7	138-849D-8H-6,16-18	2.02552			71	0.59789	-2.37016				4629	-0.335	0.064
	162-982B-12H-2W,39-43	4370	10.1897	0.293928	1.03227	0.093788		3212.36	138-849D-8H-6,18-20	0.665032			72	0.608321	-1.78822				4628	-0.43	0.013
	162-982B-12H-2W,47-50	4371.86	10.3625	0.297123	1.08469	0.0948346		3213	138-849D-8H-6,20-22	1.76139			73	0.586154	-1.6009				4627	-0.472	-0.238
	162-982B-12H-2W,62-66	4375.38	10.3388	0.296684	1.09842	0.0946905		3213.96	138-849D-8H-6,22-24	1.49426			74	0.503381	-1.93669				4626	-0.464	-0.424
	162-982B-12H-2W,70-74	4377.19	9.21266	0.276171	0.919741	0.0880396		3214.9	138-849D-8H-6,26-28	1.91485			75	0.448418	-1.89153				4625	-0.436	-0.667
	162-982B-12H-2W,78-82	4379.01	9.90988	0.288786	1.03489	0.0921116		3215.51	138-849D-8H-6,28-30	3.90384			76	0.360191	-1.62828				4624	-0.382	-0.376
	162-982B-12H-2W,86-90	4380.79	9.39834	0.279502	0.864431	0.0891092		3216.13	138-849D-8H-6,30-32	0.226461			77	0.285815	-1.92374				4623	-0.395	-0.005805
	162-982B-12H-2W,94-98	4382.51	10.7923	0.305137	1.12998	0.097476		3216.73	138-849D-8H-6,32-34	2.28371			78	0.229718	-2.43639				4622	-0.454	0.013
	162-982B-12H-2W,101-105	4384.02	9.49815	0.281301				3217.34	138-849D-8H-6,34-36	1.77584			79	0.217217	-2.47635				4621	-0.486	0.132
	162-982B-12H-2W,117-121	4388.1	9.14832	0.275022	0.791277	0.0876716		3217.93	138-849D-8H-6,36-38	1.97889			80	0.25148	-2.27408				4620	-0.518	-0.02
	162-982B-12H-2W,125-129	4390.2	9.34156	0.278481	0.867691	0.088781		3218.53	138-849D-8H-6,38-40	2.89668			81	0.295391	-1.80562				4619	-0.518	-0.577
	162-982B-12H-2W,133-137	4392.35	9.53245	0.281921	1.0025	0.0898885		3219.12	138-849D-8H-6,40-42	2.79311			82	0.336125	-1.17429				4618	-0.448	-0.397
	162-982B-12H-2W,141-145	4394.51	9.60251	0.283189	0.857187	0.0902979		3219.7	138-849D-8H-6,42-44	4.78425			83	0.385643	-0.775864				4617	-0.436	-0.386
	162-982B-12H-2W,148-150	4396.2						3220.29	138-849D-8H-6,44-46	1.44394			84	0.398495	-0.750254				4616	-0.431	-0.588
	162-982B-12H-3W,0-1	4396.63						3220.87	138-849D-8H-6,46-48	3.73434			85	0.407081	-0.749633				4615	-0.396	-0.833
	162-982B-12H-3W,6-10	4398.77	9.17933	0.275576	0.865251	0.0878488		3221.45	138-849D-8H-6,48-50	2.28146			86	0.425648	-0.952144				4614	-0.33	-1.035
	162-982B-12H-3W,14-18	4401.07	10.0605	0.291548	1.15149	0.093011		3222.03	138-849D-8H-6,50-52	3.97073			87	0.450983	-1.33239				4613	-0.219	-0.918
	162-982B-12H-3W,23-27	4403.65						3222.61	138-849D-8H-6,52-54	2.06879			88	0.470603	-1.72478				4612	-0.146	-0.676
	162-982B-12H-3W,30-34	4405.65	9.65604	0.28416	1.16017	0.0906116		3223.19	138-849D-8H-6,54-56	1.83533			89	0.480359	-1.70662				4611	-0.135	-0.449
	162-982B-12H-3W,38-42	4407.94	9.28776	0.277516	0.996613	0.0884709		3223.77	138-849D-8H-6,56-58	4.7757			90	0.448085	-1.65208				4610	-0.18	-0.285
	162-982B-12H-3W,45-49	4409.95	9.70717	0.285088	1.1376	0.0909122		3224.35	138-849D-8H-6,58-60	1.95069			91	0.425117	-1.64788				4609	-0.217	-0.388
	162-982B-12H-3W,53-57	4412.24	10.1928	0.293985	1.26696	0.0938067		3224.93	138-849D-8H-6,60-62	2.51697			92	0.401969	-1.63276				4608	-0.221	-0.162
	162-982B-12H-3W,61-65	4414.37	8.5055	0.263696	0.860269	0.084069		3225.52	138-849D-8H-6,62-64	0.34202			93	0.377255	-1.55556				4607	-0.304	-0.303
	162-982B-12H-3W,69-73	4416.52						3226.11	138-849D-8H-6,64-66	0.217095			94	0.342758	-1.40726				4606	-0.336	-0.774
	162-982B-12H-3W,77-81	4418.58	9.13686	0.274818	1.0267	0.0876062		3226.7	138-849D-8H-6,66-68	3.30598			95	0.283358	-1.3765				4605	-0.226	-0.766
	162-982B-12H-3W,85-89	4420.57	8.95117	0.271519	1.0539	0.0865521		3227.29	138-849D-8H-6,68-70	1.47483			96	0.202988	-1.42523				4604	-0.176	-0.38
								3227.89	138-849D-8H-6,70-72	6.10529			97	0.133868	-1.56532				4603	-0.197	-0.211
	202-1241C-5H-4W,16-19	3184.35	1.92606	0.175186	-0.289195	0.0579767		3228.49	138-849D-8H-6,72-74	0.65771			98	0.107471	-1.89199				4602	-0.224	0.019
	202-1241C-5H-4W,22-25	3186.32						3229.09	138-849D-8H-6,74-76	-0.03908			99	0.0961493	-2.23146				4601	-0.331	-0.183
	202-1241C-5H-4W,27-30	3188.17	2.40901	0.179106	-0.115175	0.0589793		3229.71	138-849D-8H-6,76-78	0.327493			100	0.0942952	-1.92488				4600	-0.369	0.247
	202-1241C-5H-4W,32-35	3190.03	2.01848	0.175892	-0.212953	0.0581538		3230.32	138-849D-8H-6,78-80	-0.24215			101	0.0981922	-1.90361				4599	-0.453	-0.401
	202-1241C-5H-4W,35-38	3191.14	2.66543	0.181412	-0.208784	0.0595873		3230.95	138-849D-8H-6,80-82	0.108626			102	0.0921893	-2.31155				4598	-0.414	-0.576
	202-1241C-5H-4W,47-50	3195.6	2.85028	0.183168	-0.152619	0.0600569		3231.58	138-849D-8H-6,82-84	2.33707			103	0.0923512	-2.19028				4597	-0.366	-0.104
	202-1241C-5H-4W,52-55	3197.46						3232.22	138-849D-8H-6,84-86	0.889103			104	0.0947632	-2.20898				4596	-0.409	0.11
	202-1241C-5H-4W,67-70	3203.03	3.72163	0.192417	0.0355647	0.062604		3232.86	138-849D-8H-6,86-88	0.254341			105	0.122204	-2.24977				4595	-0.461	0.051
	202-1241C-5H-4W,72-75	3204.89	3.40481	0.188875	-0.130575	0.0616164		3233.52	138-849D-8H-6,88-90	5.55851			106	0.161471	-1.86718				4594	-0.48	-0.213
	202-1241C-5H-4W,75-78	3206						3234.18	138-849D-8H-6,90-92	4.45466			107	0.232202	-2.08979				4593	-0.46	-0.169
	202-1241C-5H-4W,82-85	3208.6	4.14418	0.197435	0.100432	0.0640239		3234.85	138-849D-8H-6,92-94	2.75315			108	0.311393	-1.98057				4592	-0.46	-0.09
	202-1241C-5H-4W,85-88	3209.72	3.68207	0.191964	0.0621938	0.062477		3236.23	138-849C-9H-1,46-48	4.8895			109	0.357239	-2.07121				4591	-0.47	0.176
	202-1241C-5H-4W,92-95	3212.32						3236.93	138-849C-9H-1,48-50	1.47305			110	0.383087	-2.02545				4590	-0.509	-0.077
	202-1241C-5H-4W,95-98	3213.43	3.58965	0.190918	0.0712898	0.0621844		3237.64	138-849C-9H-1,50-52	0.244075			111	0.375329	-1.75126				4589	-0.501	-0.515
	202-1241C-5H-4W,107-110	3216.9	3.68207	0.191964	-0.0318062	0.062477		3238.37	138-849C-9H-1,52-54	3.36482			112	0.327908	-1.85025				4588	-0.441	-0.513
	202-1241C-5H-4W,112-115	3218.39	3.67349	0.191866	0.150162	0.0624496		3239.11	138-849C-9H-1,54-56	3.39574			113	0.284627	-2.06118				4587	-0.41	-0.553
	202-1241C-5H-4W,115-118	3219.33	3.49723	0.189888	0.019367	0.0618975		3239.86	138-849C-9H-1,56-58	3.46817			114	0.254279	-1.77907				4586	-0.383	-0.474
	202-1241C-5H-4W,122-125	3221.54	2.57629	0.180593	-0.16211	0.0593701		3240.62	138-849C-9H-1,58-60	5.68773			115	0.185906	-1.56689				4585	-0.378	-0.737
	202-1241C-5H-4W,125-128	3222.49	2.09365	0.176481	-0.0998782	0.058303		3242.17	138-849C-9H-1,62-64	1.11298			116	0.121007	-1.41545				4584	-0.329	-0.519
	202-1241C-5H-4W,132-135	3224.69	2.57301	0.180563	-0.0568943	0.0593623		3242.96	138-849C-9H-1,64-66	0.522717			117	0.0811102	-1.06672				4583	-0.333	-0.418
	202-1241C-5H-4W,142-145	3227.85						3243.75	138-849C-9H-1,66-68	3.43957			118	0.0527512	-1.00061				4582	-0.352	-0.566
	202-1241C-5H-4W,145-148	3228.79	3.31238	0.18788	0.0824651	0.0613413		3244.56	138-849C-9H-1,68-70	0.857441			119	0.0381893	-0.638676				4581	-0.338	-0.329
	202-1241C-5H-5W,7-10	3232.58	3.21996	0.186901	0.041486	0.0610721		3245.37	138-849C-9H-1,70-72	2.69682			120	0.0442012	-0.090897				4580	-0.368	-0.24
	202-1241C-5H-5W,14-17	3234.78	2.85028	0.183168	-0.105619	0.0600569		3246.19	138-849C-9H-1,72-74	2.23288			121	0.0547043	0.0635465				4579	-0.402	-0.394
	202-1241C-5H-5W,17-20	3235.73						3247.02	138-849C-9H-1,74-76	3.74723			122	0.0748282	0.222191				4578	-0.399	0.837
	202-1241C-5H-5W,23-26	3237.62						3247.85	138-849C-9H-1,76-78	6.14316			123	0.0935663	0.622185				4577	-0.557	0.404
	202-1241C-5H-5W,26-29	3238.57	3.21996	0.186901	-0.056514	0.0610721		3248.69	138-849C-9H-1,78-80	5.73459			124	0.116831	0.874782				4576	-0.58	-1.27
	202-1241C-5H-5W,37-40	3242.04	2.44313	0.179404	-0.286999	0.0590572		3249.54	138-849C-9H-1,80-82	3.94888			125	0.140024	0.494352				4575	-0.37	-0.882
	202-1241C-5H-5W,43-46	3243.93	3.28481	0.187586	-0.0740899	0.0612603		3250.38	138-849C-9H-1,82-84	2.40254			126	0.160922	0.987928				4574	-0.245	-0.101
	202-1241C-5H-5W,47-50	3245.19						3251.24	138-849C-9H-1,84-86	1.58944			127	0.176807	0.808502				4573	-0.342	-0.001919
	202-1241C-5H-5W,54-57	3247.4	2.65478	0.181313	-0.15433	0.0595611		3253.81	138-849C-9H-1,90-92	2.21932			128	0.19766	-0.0801537				4572	-0.418	-0.139
	202-1241C-5H-5W,57-60	3248.35	2.67089	0.181463	-0.192479	0.0596008		3254.67	138-849C-9H-1,92-94	2.06042			129	0.221258	-1.22062				4571	-0.44	-0.859
	202-1241C-5H-5W,65-68	3250.87						3255.53	138-849C-9H-1,94-96	1.26267			130	0.259112	-1.40432				4570	-0.343	-1.176
	202-1241C-5H-5W,75-78	3254.02	3.31238	0.18788	-0.0165349	0.0613413		3256.4	138-849C-9H-1,96-98	2.62893			131	0.290027	-0.754334				4569	-0.197	-0.776
	202-1241C-5H-5W,84-87	3256.86						3257.26	138-849C-9H-1,98-100	1.3403			132	0.383636	-1.23626				4568	-0.171	-1.4
	202-1241C-5H-5W,94-97	3260.01	2.68303	0.181576	0.139424	0.0596309		3258.12	138-849C-9H-1,100-102	2.68848			133	0.484913	-2.18433				4567	-0.091	-0.354
	202-1241C-5H-5W,104-107	3262.17	2.12585	0.176738	-0.0671371	0.0583684		3259.85	138-849C-9H-1,104-106	0.843297			134	0.597008	-2.65578				4566	-0.163	0.127
	202-1241C-5H-5W,114-117	3264.82	2.20661	0.177394	-0.156736	0.058536		3260.7	138-849C-9H-1,106-108	1.83487			135	0.712964	-3.19956				4565	-0.307	-0.634
	202-1241C-5H-5W,124-127	3267.47	2.56559	0.180496	0.0163286	0.0593445		3261.56	138-849C-9H-1,108-110	2.36536			136	0.796745	-3.29197				4564	-0.222	-0.417
	202-1241C-5H-5W,134-137	3270.63	2.48059	0.179734	-0.121024	0.0591439		3262.41	138-849C-9H-1,110-112	1.92907			137	0.856703	-2.91357				4563	-0.208	-0.237
	202-1241C-5H-5W,144-147	3273.78	2.60427	0.180848	-0.036415	0.0594376		3263.26	138-849C-9H-1,112-114	3.39564			138	0.837929	-3.0125				4562	-0.221	0.347
	202-1241C-5H-6W,5-8	3277.56	2.49816	0.17989	-0.070815	0.0591849		3264.11	138-849C-9H-1,114-116	5.593			139	0.792434	-3.45245				4561	-0.382	-0.103
	202-1241C-5H-6W,14-17	3280.4	2.75786	0.18228	0.0783083	0.0598189		3264.95	138-849C-9H-1,116-118	1.24059			140	0.762653	-3.60237				4560	-0.408	0.061
	202-1241C-5H-6W,24-27	3283.56						3265.78	138-849C-9H-1,118-120	5.11943			141	0.715286	-4.00285				4559	-0.445	0.277
	202-1241C-5H-6W,34-37	3286.46	2.9427	0.184074	0.455436	0.0603013		3267.43	138-849C-9H-1,122-124	3.44981			142	0.670394	-3.59313				4558	-0.493	-0.222
	202-1241C-5H-6W,44-47	3289.14	2.01848	0.175892	0.330047	0.0581538		3269.06	138-849C-9H-1,126-128	4.14311			143	0.675857	-3.39786				4557	-0.458	-0.268
	202-1241C-5H-6W,54-57	3291.8	1.18669	0.170332	0.14119	0.0568231		3269.86	138-849C-9H-1,128-130	3.23553			144	0.656705	-3.59975				4556	-0.438	-0.611
	202-1241C-5H-6W,64-67	3294.47	1.27911	0.170859	0.158583	0.0569411		3270.65	138-849C-9H-1,130-132	0.932652			145	0.63002	-3.79039				4555	-0.379	-0.411
	202-1241C-5H-6W,74-77	3297.13	1.44199	0.171845	0.119001	0.0571675		3271.44	138-849C-9H-1,132-134	3.59502			146	0.608735	-3.62228				4554	-0.374	-0.113
	202-1241A-9H-3W,27-30	3297.39	0.820749	0.168474	-0.0836575	0.056432		3272.21	138-849C-9H-1,134-136	4.12959			147	0.610562	-3.74419				4553	-0.417	0.042
	202-1241C-5H-6W,84-87	3299.79	1.09218	0.169816	-0.140728	0.0567104		3272.97	138-849C-9H-1,136-138	4.44297			148	0.567713	-4.03597				4552	-0.461	-0.115
	202-1241A-9H-3W,37-40	3300.06	1.16204	0.170195	-0.206785	0.0567929		3273.72	138-849C-9H-1,138-140	2.22875			149	0.51374	-3.88257				4551	-0.462	-0.248
	202-1241A-9H-3W,42-45	3301.39	1.20559	0.170437	-0.0982303	0.0568466		3274.47	138-849C-9H-1,140-142	5.36622			150	0.487424	-4.1303				4550	-0.449	-0.87
	202-1241A-9H-3W,45-48	3302.19	1.31636	0.171078	-0.0793989	0.0569908		3275.2	138-849C-9H-1,142-144	3.44069			151	0.455114	-4.22824				4549	-0.348	-0.716
	202-1241C-5H-6W,104-107	3305.11	1.47011	0.172022	-0.0792012	0.0572089		3275.91	138-849C-9H-1,144-146	2.7126			152	0.42887	-3.99847				4548	-0.304	-0.685
	202-1241C-5H-6W,107-110	3305.91	1.40319	0.171603	-0.132384	0.0571114		3277.99	138-849C-9H-2,0-2	2.84971			153	0.420869	-3.95138				4547	-0.232	0.771
	202-1241A-9H-3W,84-87	3312.57	1.78669	0.174162	-0.0987729	0.0577231		3278.65	138-849C-9H-2,2-4	2.84957			154	0.455762	-3.74544				4546	-0.458	0.409
								3279.3	138-849C-9H-2,4-6	5.79713			155	0.509123	-3.65847				4545	-0.527	0.062
								3279.93	138-849C-9H-2,6-8	4.7642			156	0.534134	-3.01631				4544	-0.523	-0.404
								3280.55	138-849C-9H-2,8-10	5.51413			157	0.551414	-3.99129				4543	-0.465	-0.477
								3281.15	138-849C-9H-2,10-12	3.72707			158	0.56189	-3.79088				4542	-0.427	-0.318
								3281.74	138-849C-9H-2,12-14	0.0362			159	0.540614	-3.67824				4541	-0.428	-0.065
								3282.31	138-849C-9H-2,14-16	1.91684			160	0.50069	-3.71902				4540	-0.462	-0.267
								3282.87	138-849C-9H-2,16-18	4.60124			161	0.506837	-3.80952				4539	-0.455	-0.355
								3283.42	138-849C-9H-2,18-20	5.20429			162	0.519761	-3.60694				4538	-0.441	-0.437
								3283.96	138-849C-9H-2,20-22	3.09077			163	0.477893	-3.80648				4537	-0.423	-0.588
								3284.48	138-849C-9H-2,22-24	2.33357			164	0.428402	-4.15679				4536	-0.388	-0.611
								3285	138-849C-9H-2,24-26	2.57498			165	0.417548	-4.13551				4535	-0.36	-1.165
								3285.5	138-849C-9H-2,26-28	2.32988			166	0.433271	-4.06691				4534	-0.216	-0.809
								3286	138-849C-9H-2,28-30	1.75034			167	0.45245	-3.26536				4533	-0.185	-0.895
								3286.49	138-849C-9H-2,30-32	4.15062			168	0.478658	-2.83484				4532	-0.131	-0.481
								3286.97	138-849C-9H-2,32-34	1.45136			169	0.482177	-3.03865				4531	-0.174	-0.459
								3287.45	138-849C-9H-2,34-36	3.37258			170	0.468083	-3.19744				4530	-0.196	-0.019
								3287.91	138-849C-9H-2,36-38	1.38714			171	0.444143	-3.30343				4529	-0.311	-0.561
								3288.38	138-849C-9H-2,38-40	4.89243			172	0.4106	-3.53954				4528	-0.295	-0.578
								3288.84	138-849C-9H-2,40-42	1.56793			173	0.385328	-3.42399				4527	-0.23	-0.398
								3289.29	138-849C-9H-2,42-44	2.25605			174	0.355952	-3.23158				4526	-0.22	-0.46
								3289.75	138-849C-9H-2,44-46	2.22526			175	0.343964	-2.8979				4525	-0.205	0.024
								3290.2	138-849C-9H-2,46-48	3.2487			176	0.320807	-3.04546				4524	-0.317	-0.155
								3290.65	138-849C-9H-2,48-50	1.99019			177	0.303905	-3.36641				4523	-0.363	-0.192
								3291.1	138-849C-9H-2,50-52	1.61793			178	0.311339	-3.61351				4522	-0.387	-0.436
								3291.55	138-849C-9H-2,52-54	5.18378			179	0.330482	-3.53644				4521	-0.365	-0.494
								3292	138-849C-9H-2,54-56	1.88028			180	0.369776	-3.48235				4520	-0.343	-0.549
								3292.45	138-849C-9H-2,56-58	2.11425			181	0.407342	-3.10144				4519	-0.318	-0.566
								3292.9	138-849C-9H-2,58-60	2.08635			182	0.460928	-3.00249				4518	-0.299	-0.523
								3293.36	138-849C-9H-2,60-62	0.519351			183	0.462773	-3.12692				4517	-0.292	0.008486
								3293.82	138-849C-9H-2,62-64	1.13186			184	0.457103	-2.8575				4516	-0.379	-0.198
								3294.28	138-849C-9H-2,64-66	-0.30948			185	0.43247	-2.91442				4515	-0.401	-0.236
								3294.75	138-849C-9H-2,66-68	2.7549			186	0.396938	-3.61758				4514	-0.407	-0.289
								3295.23	138-849C-9H-2,68-70	-0.14995			187	0.37505	-3.61344				4513	-0.406	-1.33
								3295.71	138-849C-9H-2,70-72	-0.62409			188	0.34751	-3.38275				4512	-0.201	-0.625
								3296.2	138-849C-9H-2,72-74	-0.68032			189	0.311681	-3.59103				4511	-0.185	-0.568
								3296.7	138-849C-9H-2,74-76	2.34332			190	0.268778	-3.66401				4510	-0.179	-0.303
								3297.21	138-849C-9H-2,76-78	0.666129			191	0.241382	-3.3952				4509	-0.204	-0.069
								3297.72	138-849C-9H-2,78-80	0.911143			192	0.211826	-2.97866				4508	-0.298	0.533
								3298.25	138-849C-9H-2,80-82	2.34113			193	0.17858	-1.97979				4507	-0.452	-0.212
								3298.79	138-849C-9H-2,82-84	1.03259			194	0.145631	-1.92197				4506	-0.438	-0.264
								3299.34	138-849C-9H-2,84-86	-0.09103			195	0.11909	-2.09501				4505	-0.427	-0.309
								3299.9	138-849C-9H-2,86-88	-0.54967			196	0.0953843	-2.22035				4504	-0.418	-0.355
								3300.48	138-849C-9H-2,88-90	0.060084			197	0.0928733	-2.14444				4503	-0.41	-0.309
								3301.07	138-849C-9H-2,90-92	0.427472			198	0.128999	-1.66623				4502	-0.412	-0.769
								3301.67	138-849C-9H-2,92-94	5.21156			199	0.184232	-1.47723				4501	-0.338	-0.761
								3302.29	138-849C-9H-2,94-96	4.08741			200	0.23528	-0.885937				4500	-0.238	-0.519
								3302.93	138-849C-9H-2,96-98	0.715741			201	0.252956	-0.264713				4499	-0.219	-0.476
								3303.58	138-849C-9H-2,98-100	3.46754			202	0.246404	-0.214383				4498	-0.21	-0.479
								3304.25	138-849C-9H-2,100-102	2.23529			203	0.25526	-0.378568				4497	-0.202	0.353
								3304.94	138-849C-9H-2,102-104	3.43293			204	0.203321	-0.747698				4496	-0.374	-0.261
								3305.65	138-849C-9H-2,104-106	4.44797			205	0.14006	-1.28372				4495	-0.384	-0.409
								3306.38	138-849C-9H-2,106-106	1.22652			206	0.0495382	-2.07626				4494	-0.369	-0.455
								3307.12	138-849C-9H-2,108-110	4.19915			207	-0.00231075	-2.27848				4493	-0.353	-0.428
								3307.89	138-849C-9H-2,110-112	4.33404			208	-0.0488318	-2.37303				4492	-0.349	0.136
								3308.68	138-849C-9H-2,112-114	2.41242			209	-0.0645007	-2.33727				4491	-0.432	-0.731
								3309.5	138-849C-9H-2,114-116	2.91944			210	-0.0689198	-2.07811				4490	-0.351	-0.729
								3310.33	138-849C-9H-2,116-118	6.0633			211	-0.0753007	-1.8268				4489	-0.295	-0.823
								3311.18	138-849C-9H-2,118-120	4.68309			212	-0.0746887	-1.70643				4488	-0.206	-0.043
								3312.05	138-849C-9H-2,120-122	1.7427			213	-0.0808897	-1.819				4487	-0.311	-0.258
								3312.93	138-849C-9H-2,122-124	3.35897			214	-0.0793327	-1.89728				4486	-0.346	-0.405
								3313.83	138-849C-9H-2,124-126	3.59326			215	-0.0817268	-1.8761				4485	-0.346	0.184
								3314.75	138-849C-9H-2,126-128	1.20927			216	-0.0816367	-1.61838				4484	-0.437	0.194
								3315.68	138-849C-9H-2,128-130	6.23882			217	-0.0842558	-1.56339				4483	-0.485	0.026
								3316.63	138-849C-9H-2,130-132	2.89445			218	-0.0913748	-1.49961				4482	-0.487	-0.22
								3317.59	138-849C-9H-2,132-134	6.34248			219	-0.0965407	-1.69156				4481	-0.461	-0.761
								3318.56	138-849C-9H-2,134-136	3.80991			220	-0.102337	-2.63935				4480	-0.37	-0.61
								3319.54	138-849C-9H-2,136-138	1.73806			221	-0.109933	-3.32701				4479	-0.336	0.09
								3320.54	138-849C-9H-2,138-140	4.46174			222	-0.102841	-3.69557				4478	-0.424	-0.018
								3321.54	138-849C-9H-2,140-142	5.94907			223	-0.0852727	-4.50483				4477	-0.456	-0.69
								3322.56	138-849C-9H-2,142-144	1.89746			224	-0.00868275	-4.69751				4476	-0.38	-0.561
								3324.61	138-849C-9H-2,146-148	5.01183			225	0.0982462	-4.39696				4475	-0.351	-0.571
								3326.69	138-849C-9H-3,0-2	4.79148			226	0.202583	-3.72452				4474	-0.33	-0.471
								3327.74	138-849C-9H-3,2-4	4.29641			227	0.304328	-2.99179				4473	-0.333	-0.471
								3328.79	138-849C-9H-3,4-6	2.44505			228	0.370478	-2.67154				4472	-0.335	-0.469
								3330.91	138-849C-9H-3,8-10	4.50708			229	0.388055	-2.28778				4471	-0.336	-0.558
								3331.97	138-849C-9H-3,10-12	4.6757			230	0.401411	-2.1026				4470	-0.321	-0.594
								3333.03	138-849C-9H-3,12-14	2.67683			231	0.389072	-1.80805				4469	-0.303	-0.582
								3334.09	138-849C-9H-3,14-16	4.77069			232	0.332813	-2.89398				4468	-0.29	-0.387
													233	0.261641	-2.88147				4467	-0.316	-0.191
													234	0.177995	-2.92919				4466	-0.366	-0.091
													235	0.104663	-2.46999				4465	-0.413	-0.1
													236	0.0410063	-2.2105				4464	-0.437	-0.395
													237	-0.00510075	-1.91748				4463	-0.413	-0.588
													238	-0.00528975	-1.66265				4462	-0.368	-0.359
													239	0.0359932	-0.830747				4461	-0.377	-0.429
													240	0.101126	-0.692901				4460	-0.372	-0.551
													241	0.165161	-0.179355				4459	-0.348	-0.396
													242	0.224345	0.0341485				4458	-0.359	-0.377
													243	0.253109	-0.253757				4457	-0.368	-0.356
													244	0.269093	-0.737815				4456	-0.378	-0.336
													245	0.26354	-1.17193				4455	-0.388	-0.61
													246	0.285266	-2.14511				4454	-0.348	-0.838
													247	0.355835	-2.33845				4453	-0.234	0.112
													248	0.403076	-2.98328				4452	-0.364	-0.337
													249	0.457166	-2.49488				4451	-0.374	-0.748
													250	0.536042	-2.45022				4450	-0.311	-0.717
													251	0.568226	-2.24929				4449	-0.226	0.427
													252	0.595118	-2.68001				4448	-0.406	-0.193
													253	0.60221	-2.97764				4447	-0.418	-0.61
													254	0.581564	-3.26381				4446	-0.363	-0.837
													255	0.571502	-2.89909				4445	-0.286	-0.111
													256	0.553367	-3.13364				4444	-0.358	-0.408
													257	0.551108	-2.41303				4443	-0.357	-0.408
													258	0.548057	-2.58876				4442	-0.358	-0.273
													259	0.522407	-3.14879				4441	-0.38	0.031
													260	0.531668	-3.00837				4440	-0.437	-0.055
													261	0.531506	-3.02992				4439	-0.456	-0.184
													262	0.549209	-2.74928				4438	-0.452	-0.945
													263	0.581096	-2.80772				4437	-0.335	-0.331
													264	0.619985	-2.43467				4436	-0.361	-0.224
													265	0.66611	-2.25032				4435	-0.394	-0.208
													266	0.69473	-2.00322				4434	-0.416	-0.475
													267	0.710633	-1.9858				4433	-0.391	-0.302
													268	0.733016	-2.11117				4432	-0.402	-0.192
													269	0.737876	-2.1285				4431	-0.424	-0.207
													270	0.753788	-1.49908				4430	-0.433	-0.215
													271	0.773714	-1.93184				4429	-0.437	-0.231
													272	0.785405	-1.98569				4428	-0.44	-0.128
													273	0.800489	-1.88565				4427	-0.455	0.212
													274	0.779843	-1.76805				4426	-0.506	-0.018
													275	0.759296	-1.80282				4425	-0.508	-0.576
													276	0.72137	-1.76549				4424	-0.437	-0.419
													277	0.654977	-1.98009				4423	-0.422	-0.41
													278	0.591554	-1.98648				4422	-0.416	0.103
													279	0.538868	-2.55317				4421	-0.479	0.2
													280	0.487775	-2.49472				4420	-0.523	-0.158
													281	0.42968	-2.36108				4419	-0.503	-0.253
													282	0.38117	-2.20775				4418	-0.484	-0.169
													283	0.299387	-2.64849				4417	-0.485	0.104
													284	0.239618	-2.29136				4416	-0.518	0.372
													285	0.169418	-2.00507				4415	-0.567	0.004399
													286	0.111404	-2.08584				4414	-0.55	-0.1
													287	0.0981112	-2.07105				4413	-0.533	-0.504
													288	0.112934	-1.93235				4412	-0.474	-0.319
													289	0.15761	-1.92317				4411	-0.469	0.396
													290	0.236837	-2.04836				4410	-0.553	-0.068
													291	0.32231	-1.97903				4409	-0.54	-0.219
													292	0.381026	-1.90298				4408	-0.517	-0.618
													293	0.448544	-1.7123				4407	-0.454	-1.098
													294	0.460847	-2.09547				4406	-0.339	-0.456
													295	0.475679	-2.12787				4405	-0.369	-0.436
													296	0.432956	-2.50963				4404	-0.392	-0.372
													297	0.384734	-2.81048				4403	-0.415	-0.326
													298	0.36182	-2.67276				4402	-0.436	-0.222
													299	0.33761	-2.82246				4401	-0.46	-0.165
													300	0.32564	-2.66019				4400	-0.479	-0.196
													301	0.327152	-2.59604				4399	-0.485	-0.243
													302	0.295913	-2.3163				4398	-0.482	-0.271
													303	0.282791	-2.1229				4397	-0.477	-0.32
													304	0.261947	-2.27221				4396	-0.469	-0.456
													305	0.262316	-2.13319				4395	-0.446	-0.921
													306	0.263756	-2.18337				4394	-0.357	-0.934
													307	0.280856	-2.23658				4393	-0.251	-0.428
													308	0.295139	-2.13537				4392	-0.26	-0.15
													309	0.298784	-1.97616				4391	-0.357	-0.372
													310	0.319592	-1.47996				4390	-0.382	-0.821
													311	0.320897	-1.21756				4389	-0.321	-1.03
													312	0.322562	-1.10463				4388	-0.213	-0.404
													313	0.327134	-0.765892				4387	-0.235	-0.29
													314	0.311024	-0.818253				4386	-0.305	-0.14
													315	0.321059	-0.75611				4385	-0.378	-0.209
													316	0.336863	-0.649902				4384	-0.413	-0.045
													317	0.363026	-0.417292				4383	-0.454	-0.187
													318	0.36614	-0.228982				4382	-0.456	-0.176
													319	0.352208	-0.806802				4381	-0.458	-0.262
													320	0.316586	-1.13334				4380	-0.451	-0.71
													321	0.244721	-0.813696				4379	-0.381	-1.119
													322	0.156512	-0.917104				4378	-0.228	-0.499
													323	0.100433	-1.08949				4377	-0.23	-0.504
													324	0.0610853	-0.955659				4376	-0.231	-0.285
													325	0.0456052	-0.91554				4375	-0.302	-0.086
													326	0.0376763	-0.374821				4374	-0.383	-0.586
													327	0.0408893	0.0794105				4373	-0.352	-0.558
													328	0.0479002	0.000551112				4372	-0.335	-0.586
													329	0.0576383	0.246376				4371	-0.317	-0.712
													330	0.0689063	0.300098				4370	-0.234	-0.755
													331	0.0780503	0.373125				4369	-0.189	-0.419
													332	0.0868972	0.343302				4368	-0.207	-0.367
													333	0.0948892	0.114196				4367	-0.219	-0.301
													334	0.103358	0.0299985				4366	-0.231	-0.106
													335	0.126587	-0.119603				4365	-0.32	-0.571
													336	0.191747	-0.0117828				4364	-0.3	-0.494
													337	0.273593	-0.348566				4363	-0.299	-0.357
													338	0.334181	-1.17524				4362	-0.323	-0.24
													339	0.402248	-1.97409				4361	-0.359	-0.33
													340	0.451622	-2.13043				4360	-0.367	-0.365
													341	0.471656	-2.09392				4359	-0.367	-0.274
													342	0.470279	-3.00722				4358	-0.383	-0.197
													343	0.498773	-3.61542				4357	-0.404	-0.108
													344	0.541865	-4.26879				4356	-0.428	-0.028
													345	0.545573	-4.21154				4355	-0.451	0.055
													346	0.560693	-4.03578				4354	-0.475	0.32
													347	0.538202	-3.97251				4353	-0.52	0.178
													348	0.548903	-4.03532				4352	-0.525	0.201
													349	0.558992	-3.61587				4351	-0.53	0.222
													350	0.59438	-2.91854				4350	-0.536	-0.212
													351	0.62741	-2.56274				4349	-0.489	-0.077
													352	0.625367	-2.93129				4348	-0.487	-0.124
													353	0.665048	-3.04241				4347	-0.484	-0.184
													354	0.66908	-3.00319				4346	-0.478	-0.224
													355	0.691616	-2.44621				4345	-0.472	-0.234
													356	0.696692	-2.17323				4344	-0.469	-0.267
													357	0.682976	-2.07582				4343	-0.465	-0.315
													358	0.676847	-2.35378				4342	-0.457	-0.349
													359	0.664481	-2.54327				4341	-0.449	-0.386
													360	0.617123	-2.60161				4340	-0.439	-0.424
													361	0.572492	-3.03499				4339	-0.429	-0.457
													362	0.553988	-3.0644				4338	-0.418	-0.496
													363	0.509987	-3.05806				4337	-0.403	-0.536
													364	0.471143	-3.31578				4336	-0.386	-0.541
													365	0.450461	-3.27815				4335	-0.373	-0.497
													366	0.406253	-3.47457				4334	-0.37	-0.494
													367	0.403445	-3.50402				4333	-0.367	-0.492
													368	0.390386	-2.98989				4332	-0.364	-0.49
													369	0.398198	-3.30688				4331	-0.361	-0.488
													370	0.386543	-2.81719				4330	-0.358	-0.487
													371	0.370298	-3.06915				4329	-0.355	-0.486
													372	0.341876	-3.30162				4328	-0.353	-0.48
													373	0.293807	-3.4354				4327	-0.351	-0.473
													374	0.28865	-3.37941				4326	-0.351	-0.473
													375	0.28307	-3.10601				4325	-0.351	-0.472
													376	0.272711	-3.5133				4324	-0.352	-0.452
													377	0.259013	-3.36102				4323	-0.355	-0.381
													378	0.252479	-3.36121				4322	-0.369	-0.352
													379	0.23582	-3.15324				4321	-0.383	-0.334
													380	0.229889	-2.98329				4320	-0.395	-0.315
													381	0.241796	-2.93166				4319	-0.405	-0.292
													382	0.276473	-2.75465				4318	-0.414	-0.264
													383	0.319205	-2.52765				4317	-0.423	-0.233
													384	0.369587	-2.3138				4316	-0.432	-0.194
													385	0.39476	-2.20343				4315	-0.442	-0.137
													386	0.404561	-1.93484				4314	-0.454	-0.091
													387	0.398558	-1.76277				4313	-0.467	-0.044
													388	0.348752	-2.12776				4312	-0.479	0.033
													389	0.308027	-2.21359				4311	-0.496	0.106
													390	0.264818	-2.50963				4310	-0.513	0.112
													391	0.194654	-2.36869				4309	-0.522	0.003132
													392	0.142499	-2.45222				4308	-0.518	-0.053
													393	0.103331	-2.34413				4307	-0.513	-0.165
													394	0.0805253	-2.32043				4306	-0.5	-0.256
													395	0.0764843	-2.59632				4305	-0.483	-0.354
													396	0.0637043	-2.80828				4304	-0.463	-0.48
													397	0.0456143	-2.7953				4303	-0.436	-0.577
													398	0.0507893	-2.40055				4302	-0.404	-0.586
													399	0.0784912	-2.39023				4301	-0.381	-0.608
													400	0.131213	-1.77104				4300	-0.36	-0.411
													401	0.185321	-1.26946				4299	-0.378	-0.363
													402	0.207623	-0.488932				4298	-0.397	-0.319
													403	0.219467	-0.24965				4297	-0.415	-0.274
													404	0.212042	-0.258394				4296	-0.432	-0.221
													405	0.17705	0.0369634				4295	-0.448	-0.318
													406	0.147152	0.454879				4294	-0.444	-0.415
													407	0.112475	0.621393				4293	-0.429	-0.503
													408	0.0848722	0.610434				4292	-0.408	-0.593
													409	0.0547583	0.47013				4291	-0.378	-0.376
													410	0.0196312	0.307324				4290	-0.394	-0.341
													411	-0.0114007	0.351221				4289	-0.41	-0.19
													412	-0.0403987	-0.0190053				4288	-0.439	-0.184
													413	-0.0700718	-0.172233				4287	-0.455	-0.309
													414	-0.0965857	-0.172951				4286	-0.448	-0.341
													415	-0.111085	-0.37893				4285	-0.441	-0.373
													416	-0.108682	-0.14186				4284	-0.433	-0.403
													417	-0.105685	-0.663232				4283	-0.425	-0.269
													418	-0.10699	-0.745068				4282	-0.439	-0.122
													419	-0.0956768	-0.960746				4281	-0.465	-0.38
													420	-0.0934447	-1.07929				4280	-0.445	-0.53
													421	-0.0879367	-1.07175				4279	-0.413	-0.632
													422	-0.0829327	-1.3696				4278	-0.375	-0.324
													423	-0.0706298	-1.58309				4277	-0.401	-0.431
													424	-0.0492278	-2.06818				4276	-0.4	-0.547
													425	-0.0119138	-2.28793				4275	-0.378	-0.585
													426	0.0209093	-2.13628				4274	-0.357	-0.621
													427	0.0541732	-2.12993				4273	-0.334	-0.55
													428	0.0926842	-2.30918				4272	-0.329	-0.539
													429	0.127055	-2.50759				4271	-0.325	-0.534
													430	0.146945	-2.35121				4270	-0.322	-0.53
													431	0.190496	-2.84256				4269	-0.319	-0.527
													432	0.196886	-3.93943				4268	-0.315	-0.524
													433	0.210242	-3.78958				4267	-0.312	-0.512
													434	0.211358	-4.38362				4266	-0.311	-0.472
													435	0.199865	-5.59223				4265	-0.318	-0.446
													436	0.152921	-6.26822				4264	-0.326	-0.375
													437	0.0891113	-6.80433				4263	-0.344	-0.391
													438	0.0163102	-7.21476				4262	-0.353	-0.38
													439	-0.0588308	-7.58497				4261	-0.361	-0.364
													440	-0.113515	-7.85406				4260	-0.369	-0.062
													441	-0.129661	-7.77786				4259	-0.421	-0.266
													442	-0.142945	-7.84972				4258	-0.421	-0.263
													443	-0.123775	-7.452				4257	-0.421	-0.262
													444	-0.0904477	-6.7796				4256	-0.422	-0.261
													445	-0.00666675	-6.45834				4255	-0.422	-0.338
													446	0.100478	-5.89317				4254	-0.414	-0.396
													447	0.220394	-5.69836				4253	-0.402	-0.441
													448	0.331886	-5.57679				4252	-0.389	-0.869
													449	0.443567	-5.02346				4251	-0.305	-1.065
													450	0.535043	-4.35862				4250	-0.192	-0.706
													451	0.621191	-4.09756				4249	-0.176	-0.732
													452	0.693353	-3.72315				4248	-0.159	-0.581
													453	0.688187	-2.83378				4247	-0.168	-0.095
													454	0.655157	-3.15131				4246	-0.224	0.243
													455	0.591779	-3.69209				4245	-0.369	-0.12
													456	0.512768	-3.99957				4244	-0.404	-0.21
													457	0.460523	-3.80532				4243	-0.41	-0.308
													458	0.459101	-3.94715				4242	-0.404	-0.608
													459	0.475508	-3.66117				4241	-0.353	-0.305
													460	0.521849	-3.33587				4240	-0.37	-0.292
													461	0.559487	-2.74916				4239	-0.383	-0.263
													462	0.612668	-2.81671				4238	-0.396	-0.236
													463	0.642539	-3.01603				4237	-0.407	-0.245
													464	0.666434	-2.72375				4236	-0.412	-0.228
													465	0.694766	-2.71244				4235	-0.417	-0.599
													466	0.694865	-2.63461				4234	-0.365	-0.548
													467	0.676766	-2.69299				4233	-0.339	-0.603
													468	0.641288	-2.92847				4232	-0.312	-0.479
													469	0.601373	-3.11451				4231	-0.314	-0.471
													470	0.546194	-2.87525				4230	-0.318	-0.271
													471	0.467795	-3.32217				4229	-0.354	-0.382
													472	0.392258	-3.49061				4228	-0.359	-0.567
													473	0.329132	-3.54861				4227	-0.331	-0.542
													474	0.225749	-3.77169				4226	-0.316	-0.472
													475	0.159392	-4.32223				4225	-0.318	-0.394
													476	0.1244	-4.12199				4224	-0.333	-0.345
													477	0.139862	-3.61716				4223	-0.351	-0.286
													478	0.16589	-3.61278				4222	-0.372	-0.241
													479	0.191198	-3.7079				4221	-0.394	-0.196
													480	0.202025	-3.79679				4220	-0.413	0.051
													481	0.213914	-3.67066				4219	-0.456	0.072
													482	0.212375	-3.48778				4218	-0.481	0.104
													483	0.205661	-3.37135				4217	-0.498	0.09
													484	0.206669	-3.18936				4216	-0.505	0.09
													485	0.213428	-2.81713				4215	-0.508	0.103
													486	0.202205	-2.75118				4214	-0.512	-0.084
													487	0.189326	-2.94851				4213	-0.495	-0.23
													488	0.170588	-2.60905				4212	-0.471	-0.535
													489	0.136343	-2.45698				4211	-0.42	-0.728
													490	0.105896	-2.00478				4210	-0.357	-0.487
													491	0.0835043	-1.9653				4209	-0.355	-0.487
													492	0.0935842	-1.79675				4208	-0.353	0.19
													493	0.0826492	-1.66978				4207	-0.452	0.051
													494	0.0715342	-1.52371				4206	-0.484	0.09
													495	0.0684022	-1.27531				4205	-0.506	-0.081
													496	0.0726413	-1.00776				4204	-0.499	-0.37
													497	0.0690412	-0.751018				4203	-0.461	-0.301
													498	0.0704002	-1.16682				4202	-0.452	-0.348
													499	0.0714353	-1.59011				4201	-0.442	-0.391
													500	0.0727403	-2.00755				4200	-0.431	-0.431
													501	0.0767992	-2.0928				4199	-0.42	-0.284
													502	0.0731003	-2.1076				4198	-0.434	-0.196
													503	0.0745312	-1.63469				4197	-0.453	-0.229
													504	0.0750533	-1.93756				4196	-0.458	-0.265
													505	0.0761422	-1.83568				4195	-0.457	-0.277
													506	0.109505	-1.92564				4194	-0.456	-0.376
													507	0.135677	-1.70744				4193	-0.443	-0.466
													508	0.16454	-1.44654				4192	-0.423	-0.531
													509	0.184799	-1.53214				4191	-0.4	-0.583
													510	0.212447	-1.79034				4190	-0.376	-0.989
													511	0.214976	-1.69941				4189	-0.245	-0.539
													512	0.235136	-2.06337				4188	-0.232	-0.561
													513	0.245126	-1.88042				4187	-0.218	-0.525
													514	0.257141	-2.51914				4186	-0.21	-0.283
													515	0.269534	-2.31554				4185	-0.232	-0.18
													516	0.258761	-2.54701				4184	-0.31	-0.351
													517	0.223949	-2.48116				4183	-0.334	-0.304
													518	0.193691	-3.07331				4182	-0.358	-0.293
													519	0.168743	-3.38441				4181	-0.376	-0.464
													520	0.174683	-2.88248				4180	-0.361	-0.396
													521	0.176258	-2.77497				4179	-0.362	-0.395
													522	0.162614	-2.52804				4178	-0.364	-0.386
													523	0.148871	-2.3564				4177	-0.366	-0.375
													524	0.113564	-2.83697				4176	-0.369	-0.279
													525	0.0759352	-2.68367				4175	-0.387	-0.265
													526	0.0253463	-2.78462				4174	-0.401	-0.32
													527	-0.0265477	-2.84971				4173	-0.402	-0.319
													528	-0.0780548	-2.92949				4172	-0.402	-0.286
													529	-0.0891968	-3.12862				4171	-0.406	-0.221
													530	-0.0985387	-2.84924				4170	-0.418	-0.119
													531	-0.0780278	-3.02365				4169	-0.438	-0.167
													532	-0.105757	-3.35672				4168	-0.442	-0.132
													533	-0.130471	-3.44702				4167	-0.448	-0.192
													534	-0.133126	-3.31256				4166	-0.448	-0.226
													535	-0.118447	-3.47956				4165	-0.446	-0.267
													536	-0.0998437	-3.36891				4164	-0.442	-0.3
													537	-0.0533407	-2.99657				4163	-0.437	-0.376
													538	-0.0253687	-3.18082				4162	-0.426	-0.459
													539	0.0573862	-3.24652				4161	-0.408	-0.431
													540	0.17948	-3.37376				4160	-0.401	-0.253
													541	0.266204	-3.16689				4159	-0.424	-0.025
													542	0.30044	-3.97367				4158	-0.465	0.044
													543	0.325676	-3.54407				4157	-0.495	-0.066
													544	0.32222	-3.9096				4156	-0.496	-0.276
													545	0.288632	-3.86737				4155	-0.472	-0.54
													546	0.227504	-4.27235				4154	-0.425	-0.501
													547	0.160607	-4.44778				4153	-0.403	-0.52
													548	0.0631643	-4.64374				4152	-0.386	-0.399
													549	0.00955125	-4.8418				4151	-0.394	-0.381
													550	-0.00924975	-4.95397				4150	-0.402	-0.101
													551	-0.00155475	-4.81494				4149	-0.446	-0.314
													552	0.0381983	-4.94494				4148	-0.442	-0.478
													553	0.0838192	-4.85941				4147	-0.417	-0.469
													554	0.172793	-4.58376				4146	-0.404	-0.482
													555	0.226613	-4.29837				4145	-0.392	-0.52
													556	0.285509	-3.94482				4144	-0.377	-0.736
													557	0.332831	-3.55949				4143	-0.33	-0.582
													558	0.345755	-3.7627				4142	-0.321	-0.584
													559	0.327008	-3.62346				4141	-0.312	-0.585
													560	0.298586	-3.07611				4140	-0.303	-0.533
													561	0.280253	-2.96566				4139	-0.306	-0.38
													562	0.235703	-3.67557				4138	-0.334	-0.337
													563	0.172928	-3.79397				4137	-0.36	-0.309
													564	0.0940612	-3.71671				4136	-0.381	-0.277
													565	0.0492682	-3.5723				4135	-0.401	-0.296
													566	0.0275153	-3.53308				4134	-0.41	-0.273
													567	0.0289643	-3.79767				4133	-0.418	-0.246
													568	0.0339052	-3.50998				4132	-0.425	-0.253
													569	0.0767723	-3.45088				4131	-0.429	-0.289
													570	0.0966353	-2.7423				4130	-0.428	-0.281
													571	0.101504	-2.51613				4129	-0.428	-0.279
													572	0.0936832	-2.14831				4128	-0.429	-0.277
													573	0.0536963	-2.62377				4127	-0.43	-0.275
													574	0.00954225	-3.04149				4126	-0.43	-0.273
													575	-0.0187628	-3.03465				4125	-0.431	-0.278
													576	-0.0679748	-2.99152				4124	-0.432	-0.307
													577	-0.0937417	-3.00552				4123	-0.431	-0.322
													578	-0.114406	-1.90026				4122	-0.429	-0.337
													579	-0.127546	-2.19468				4121	-0.428	-0.351
													580	-0.122605	-2.46708				4120	-0.426	-0.551
													581	-0.101599	-1.05207				4119	-0.394	-0.678
													582	-0.121408	-1.4075				4118	-0.351	-0.559
													583	-0.118402	-1.47572				4117	-0.34	-0.568
													584	-0.129499	-1.60627				4116	-0.33	-0.575
													585	-0.115963	-1.83952				4115	-0.319	-0.583
													586	-0.0665257	-2.15043				4114	-0.308	-0.59
													587	-0.0132727	-3.15329				4113	-0.296	-0.596
													588	0.0548662	-3.40738				4112	-0.237	-0.408
													589	0.122978	-3.75169				4111	-0.228	-0.413
													590	0.13538	-3.78233				4110	-0.22	-0.314
													591	0.121943	-3.88148				4109	-0.228	-0.237
													592	0.106472	-3.3589				4108	-0.292	-0.385
													593	0.0889583	-3.18255				4107	-0.311	-0.352
													594	0.0578092	-3.57971				4106	-0.329	-0.299
													595	0.0378382	-3.21374				4105	-0.351	-0.24
													596	0.0254722	-3.33277				4104	-0.376	-0.339
													597	0.0242032	-3.24922				4103	-0.376	-0.338
													598	0.0153563	-3.08982				4102	-0.376	-0.343
													599	0.00494325	-2.99286				4101	-0.378	-0.422
													600	-0.0122647	-2.72273				4100	-0.368	-0.435
													602	-0.00424575	-2.62027				4099	-0.36	-0.458
													604	0.0134302	-2.55557				4098	-0.352	-0.462
													606	0.00853425	-2.31305				4097	-0.347	-0.464
													608	0.0239423	-2.95521				4096	-0.343	-0.579
													610	0.0109912	-3.13496				4095	-0.32	-0.661
													612	-0.0195727	-3.41875				4094	-0.288	-0.526
													614	-0.0517567	-3.34687				4093	-0.29	-0.525
													616	-0.0793418	-3.23581				4092	-0.292	-0.457
													618	-0.107593	-2.94757				4091	-0.304	-0.403
													620	-0.109429	-2.60432				4090	-0.322	-0.4
													622	-0.109672	-2.66548				4089	-0.335	-0.376
													624	-0.106063	-2.70425				4088	-0.347	-0.428
													626	-0.107116	-2.70846				4087	-0.348	-0.495
													628	-0.109258	-2.64109				4086	-0.337	-0.517
													630	-0.107386	-2.01168				4085	-0.326	-0.541
													632	-0.105037	-1.46787				4084	-0.314	-0.57
													634	-0.106837	-1.53525				4083	-0.299	-0.59
													636	-0.101383	-1.56823				4082	-0.233	-0.407
													638	-0.101671	-1.58944				4081	-0.223	-0.385
													640	-0.10159	-1.64304				4080	-0.217	-0.306
													642	-0.101977	-1.90539				4079	-0.223	-0.273
													644	-0.0977738	-2.15527				4078	-0.279	-0.431
													646	-0.0814658	-2.39097				4077	-0.29	-0.406
													648	-0.0529898	-2.61787				4076	-0.302	-0.463
													650	0.00143325	-2.96174				4075	-0.301	-0.524
													652	0.105734	-3.08664				4074	-0.29	-0.499
													654	0.177581	-3.23812				4073	-0.287	-0.505
													656	0.235586	-3.47555				4072	-0.284	-0.51
													658	0.257906	-4.02461				4071	-0.28	-0.512
													660	0.284087	-4.54345				4070	-0.277	-0.511
													662	0.261947	-5.17061				4069	-0.225	-0.313
													664	0.279146	-5.59479				4068	-0.222	-0.315
													666	0.277202	-5.82199				4067	-0.219	-0.314
													668	0.23312	-6.20676				4066	-0.216	-0.314
													670	0.190361	-6.51743				4065	-0.214	-0.288
													672	0.111872	-6.94458				4064	-0.216	-0.264
													674	0.0710303	-7.0481				4063	-0.219	-0.247
													676	0.0317723	-7.12242				4062	-0.273	-0.417
													678	0.00299925	-6.99813				4061	-0.28	-0.389
													680	-0.0337298	-6.95198				4060	-0.291	-0.4
													682	-0.0871357	-7.30524				4059	-0.296	-0.392
													684	-0.137428	-7.58304				4058	-0.302	-0.398
													686	-0.177046	-7.34254				4057	-0.304	-0.393
													688	-0.216268	-7.1919				4056	-0.307	-0.389
													690	-0.230317	-7.66701				4055	-0.309	-0.374
													692	-0.224917	-7.96438				4054	-0.314	-0.334
													694	-0.223153	-7.43867				4053	-0.324	-0.316
													696	-0.213091	-6.9182				4052	-0.334	-0.305
													698	-0.205621	-6.74869				4051	-0.343	-0.299
													700	-0.199564	-6.60593				4050	-0.35	-0.286
													702	-0.168154	-6.56008				4049	-0.358	-0.392
													704	-0.106972	-6.39333				4048	-0.348	-0.379
													706	0.0155543	-5.96307				4047	-0.346	-0.388
													708	0.163811	-5.41791				4046	-0.346	-0.402
													710	0.226757	-5.08633				4045	-0.346	-0.441
													712	0.256979	-4.90495				4044	-0.34	-0.476
													714	0.251291	-5.08729				4043	-0.331	-0.525
													716	0.246413	-5.25134				4042	-0.316	-0.841
													718	0.295778	-5.01398				4041	-0.211	-0.549
													720	0.366347	-4.66659				4040	-0.194	-0.609
													722	0.445313	-3.95176				4039	-0.176	-0.663
													724	0.504956	-3.34147				4038	-0.157	-0.654
													726	0.541523	-3.21515				4037	-0.144	-0.664
													728	0.520211	-3.32632				4036	-0.106	-0.57
													730	0.505856	-3.50343				4035	-0.099	-0.6
													732	0.491735	-3.6905				4034	-0.092	-0.63
													734	0.488225	-4.02371				4033	-0.085	-0.37
													736	0.478523	-4.3442				4032	-0.097	-0.27
													738	0.472574	-3.92914				4031	-0.145	-0.313
													740	0.474203	-3.49612				4030	-0.162	-0.16
													742	0.485723	-3.29046				4029	-0.187	0.099
													744	0.482735	-3.16075				4028	-0.296	-0.31
													746	0.503975	-3.37501				4027	-0.3	-0.297
													748	0.542423	-3.49477				4026	-0.306	-0.231
													750	0.548246	-3.01267				4025	-0.321	-0.176
													752	0.564995	-2.50574				4024	-0.343	-0.185
													754	0.553376	-2.7517				4023	-0.357	-0.163
													756	0.529607	-3.03876				4022	-0.37	-0.115
													758	0.505658	-3.01487				4021	-0.386	-0.071
													760	0.482933	-2.98608				4020	-0.401	-0.119
													762	0.425027	-3.09801				4019	-0.402	-0.127
													764	0.341102	-3.31169				4018	-0.409	-0.186
													766	0.260192	-3.33749				4017	-0.41	-0.224
													768	0.176132	-3.37574				4016	-0.41	-0.26
													770	0.0982013	-3.38847				4015	-0.41	-0.292
													772	0.0366322	-3.50661				4014	-0.408	-0.361
													774	-0.00770175	-3.70887				4013	-0.4	-0.323
													776	-0.0132008	-3.45712				4012	-0.401	-0.315
													778	-0.00431775	-3.29616				4011	-0.403	-0.295
													780	0.0155003	-3.46605				4010	-0.406	-0.249
													782	0.0409793	-3.11711				4009	-0.414	-0.222
													784	0.0815063	-2.48807				4008	-0.423	-0.072
													786	0.130097	-1.67081				4007	-0.447	0.199
													788	0.192287	-1.12332				4006	-0.495	0.051
													790	0.224759	-1.01835				4005	-0.5	-0.131
													792	0.229187	-0.847159				4004	-0.484	-0.269
													794	0.217037	-0.670847				4003	-0.461	-0.384
													796	0.185483	-0.448244				4002	-0.436	-0.584
													798	0.106841	-0.771956				4001	-0.393	-0.634
													800	0.0713452	-1.09031				4000	-0.356	-0.544
													802	0.0277492	-1.46402				3999	-0.345	-0.558
													804	0.0194423	-1.73195				3998	-0.334	-0.567
													806	0.0134392	-2.03004				3997	-0.323	-0.561
													808	0.0204592	-2.21116				3996	-0.314	-0.565
													810	0.0682492	-2.22586				3995	-0.305	-0.569
													812	0.117425	-2.2534				3994	-0.297	-0.573
													814	0.150536	-2.36157				3993	-0.288	-0.577
													816	0.201818	-2.38629				3992	-0.232	-0.389
													818	0.212564	-2.21873				3991	-0.225	-0.401
													820	0.243029	-2.11683				3990	-0.218	-0.525
													822	0.259634	-2.24973				3989	-0.198	-0.517
													824	0.289838	-2.64248				3988	-0.186	-0.476
													826	0.322976	-3.13577				3987	-0.183	-0.038
													828	0.361712	-3.77813				3986	-0.284	-0.304
													830	0.41492	-4.08007				3985	-0.308	-0.259
													832	0.484454	-4.13668				3984	-0.333	-0.218
													834	0.542333	-3.68092				3983	-0.358	-0.289
													836	0.585353	-3.36814				3982	-0.363	-0.281
													838	0.599402	-3.28703				3981	-0.368	-0.307
													840	0.608096	-2.82185				3980	-0.371	-0.407
													842	0.593264	-2.40466				3979	-0.359	-0.451
													844	0.551387	-2.27318				3978	-0.345	-0.489
													846	0.4583	-2.28646				3977	-0.331	-0.412
													848	0.359372	-2.28352				3976	-0.334	-0.344
													850	0.272	-2.632				3975	-0.348	-0.317
													852	0.202862	-2.77179				3974	-0.362	-0.218
													854	0.14609	-2.65006				3973	-0.387	-0.092
													856	0.1136	-2.9604				3972	-0.42	-0.145
													858	0.0576023	-3.46765				3971	-0.43	-0.157
													860	0.0340763	-3.66142				3970	-0.434	-0.18
													862	0.0337343	-3.73376				3969	-0.437	-0.201
													864	0.0274073	-3.8089				3968	-0.44	-0.453
													866	0.0365243	-3.53212				3967	-0.409	-0.365
													868	0.0755843	-3.27222				3966	-0.406	-0.387
													870	0.160517	-3.08199				3965	-0.401	-0.399
													872	0.264872	-3.15648				3964	-0.397	-0.401
													874	0.321437	-3.53053				3963	-0.395	-0.407
													876	0.37775	-3.69631				3962	-0.393	-0.352
													878	0.425072	-3.80575				3961	-0.4	-0.311
													880	0.465977	-3.87724				3960	-0.411	-0.284
													882	0.493238	-3.64241				3959	-0.421	-0.214
													884	0.479198	-3.57279				3958	-0.435	-0.157
													886	0.475913	-3.54587				3957	-0.45	-0.071
													888	0.491816	-3.49798				3956	-0.469	0.00303
													890	0.495758	-3.48533				3955	-0.488	-0.094
													892	0.500096	-3.2793				3954	-0.489	-0.131
													894	0.505595	-3.06863				3953	-0.488	-0.159
													896	0.503669	-3.04229				3952	-0.487	-0.213
													898	0.490187	-3.20628				3951	-0.481	-0.247
													900	0.504515	-3.25902				3950	-0.475	-0.281
													902	0.488594	-3.38685				3949	-0.469	-0.331
													904	0.495362	-3.42267				3948	-0.459	-0.372
													906	0.470081	-3.33686				3947	-0.449	-0.717
													908	0.466211	-2.83349				3946	-0.391	-0.65
													910	0.47009	-2.29913				3945	-0.362	-0.61
													912	0.488261	-2.2644				3944	-0.346	-0.598
													914	0.503264	-2.31444				3943	-0.334	-0.552
													916	0.490736	-2.31901				3942	-0.334	-0.323
													918	0.471782	-2.04893				3941	-0.372	-0.214
													920	0.448481	-1.79623				3940	-0.414	-0.162
													922	0.41456	-2.07483				3939	-0.443	-0.057
													924	0.382385	-2.47082				3938	-0.471	0.102
													926	0.346925	-2.74465				3937	-0.506	0.179
													928	0.324173	-2.56838				3936	-0.532	0.027
													930	0.296804	-2.41057				3935	-0.531	-0.077
													932	0.260804	-2.43219				3934	-0.521	-0.157
													934	0.208946	-2.57673				3933	-0.509	-0.45
													936	0.166502	-2.67325				3932	-0.466	-0.4
													938	0.121574	-2.72718				3931	-0.451	-0.456
													940	0.105257	-2.66667				3930	-0.435	-0.501
													942	0.0886253	-2.56837				3929	-0.417	-0.552
													944	0.0502403	-2.53324				3928	-0.397	-0.885
													946	0.0504833	-2.3448				3927	-0.325	-0.66
													948	0.0408172	-2.21051				3926	-0.311	-0.686
													950	0.0351293	-2.06031				3925	-0.246	-0.609
													952	0.0284602	-1.90566				3924	-0.222	-0.708
													954	0.0205222	-1.74874				3923	-0.193	-0.792
													956	0.0165173	-1.57609				3922	-0.164	-0.83
													958	0.00559125	-1.49329				3921	-0.119	-0.711
													960	0.00176625	-1.38281				3920	-0.109	-0.734
													962	-0.00249975	-1.27409				3919	-0.099	-0.683
													964	-0.0111038	-1.18273				3918	-0.1	-0.43
													966	-0.0154147	-1.07419				3917	-0.113	0.054
													968	-0.0242708	-1.18202				3916	-0.204	0.06
													970	-0.0281587	-1.29191				3915	-0.313	-0.181
													972	-0.0415237	-1.4117				3914	-0.348	-0.105
													974	-0.0466898	-1.44808				3913	-0.385	-0.163
													976	-0.0513067	-1.48227				3912	-0.398	-0.22
													978	-0.0582008	-1.67881				3911	-0.402	-0.242
													980	-0.0661568	-1.91503				3910	-0.405	-0.262
													982	-0.0646088	-2.06687				3909	-0.408	-0.279
													984	-0.0518827	-2.04741				3908	-0.41	-0.294
													986	-0.0390667	-2.02759				3907	-0.412	-0.307
													988	0.0325013	-2.28706				3906	-0.414	-0.319
													990	0.136613	-2.61239				3905	-0.415	-0.288
													992	0.273503	-2.68403				3904	-0.419	-0.21
													994	0.393113	-2.44396				3903	-0.432	-0.194
													996	0.481799	-2.63777				3902	-0.441	-0.17
													998	0.53273	-3.45252				3901	-0.449	-0.171
													1000	0.563141	-3.70374				3900	-0.453	-0.19
													1002	0.604892	-3.38505				3899	-0.456	-0.204
													1004	0.650648	-3.1727				3898	-0.458	-0.494
													1006	0.66953	-3.11884				3897	-0.421	-0.417
													1008	0.65585	-3.1766				3896	-0.412	-0.45
													1010	0.608789	-3.36637				3895	-0.401	-0.475
													1012	0.564689	-3.65112				3894	-0.39	-0.321
													1014	0.523901	-3.83879				3893	-0.407	-0.376
													1016	0.491852	-3.57693				3892	-0.409	-0.369
													1018	0.479387	-3.34848				3891	-0.412	-0.369
													1020	0.496361	-3.23725				3890	-0.413	-0.37
													1022	0.500699	-3.15591				3889	-0.414	-0.451
													1024	0.519824	-2.99273				3888	-0.402	-0.519
													1026	0.525359	-2.69261				3887	-0.382	-0.49
													1028	0.531083	-2.27966				3886	-0.374	-0.504
													1030	0.502922	-2.42734				3885	-0.365	-0.516
													1032	0.45416	-2.77407				3884	-0.356	-0.49
													1034	0.399512	-2.47302				3883	-0.353	-0.486
													1036	0.326207	-2.24712				3882	-0.351	-0.484
													1038	0.276572	-2.35898				3881	-0.349	-0.358
													1040	0.226469	-2.39777				3880	-0.369	-0.252
													1042	0.143156	-2.34097				3879	-0.399	-0.318
													1044	0.0743242	-2.43486				3878	-0.407	-0.322
													1046	0.00079425	-2.859				3877	-0.411	-0.395
													1048	-0.0168097	-2.91505				3876	-0.404	-0.421
													1050	-0.0201668	-2.79845				3875	-0.396	-1.316
													1052	0.00200025	-2.70274				3874	-0.209	-0.89
													1054	0.0205943	-2.67171				3873	-0.14	-0.779
													1056	0.0365782	-2.96921				3872	-0.122	-0.877
													1058	0.0570532	-3.28568				3871	-0.105	-1.09
													1060	0.0775373	-2.85703				3870	-0.081	-1.049
													1062	0.102827	-2.50218				3869	-0.071	-0.953
													1064	0.117956	-2.63669				3868	-0.074	-0.908
													1066	0.145028	-2.68107				3867	-0.077	-0.662
													1068	0.192296	-2.55701				3866	-0.093	-0.463
													1070	0.254693	-2.21642				3865	-0.108	-0.16
													1072	0.303671	-1.76047				3864	-0.175	-0.261
													1074	0.298622	-1.50689				3863	-0.194	-0.313
													1076	0.257681	-1.38894				3862	-0.197	-0.3
													1078	0.20252	-1.84028				3861	-0.199	-0.291
													1080	0.150797	-2.41556				3860	-0.201	-0.335
													1082	0.10955	-2.66306				3859	-0.197	-0.355
													1084	0.0837652	-2.78106				3858	-0.192	-0.373
													1086	0.0639742	-2.40516				3857	-0.188	-0.39
													1088	0.0582322	-2.01106				3856	-0.183	-0.407
													1090	0.0600412	-1.70045				3855	-0.178	-0.423
													1092	0.0339682	-1.54521				3854	-0.173	-0.434
													1094	-0.00223875	-1.49501				3853	-0.169	-0.437
													1096	-0.0464738	-1.64644				3852	-0.165	-0.444
													1098	-0.0688567	-1.84432				3851	-0.162	-0.452
													1100	-0.0701797	-1.67989				3850	-0.159	-0.459
													1102	-0.0594517	-1.35527				3849	-0.155	-0.467
													1104	-0.0495968	-1.56021				3848	-0.152	-0.413
													1106	-0.0389588	-1.83492				3847	-0.157	-0.291
													1108	-0.0357367	-1.77869				3846	-0.172	-0.213
													1110	-0.0216607	-1.62208				3845	-0.188	-0.135
													1112	-0.0174667	-1.23692				3844	-0.254	-0.26
													1114	-0.00935775	-0.928882				3843	-0.28	-0.065
													1116	0.00506925	-0.784495				3842	-0.335	-0.214
													1118	0.0145643	-0.733174				3841	-0.347	-0.256
													1120	0.0217822	-0.769311				3840	-0.348	-0.254
													1122	0.0342022	-1.06097				3839	-0.349	-0.761
													1124	0.0640012	-1.44018				3838	-0.26	-0.647
													1126	0.0880942	-1.27606				3837	-0.182	-0.313
													1128	0.161156	-0.767113				3836	-0.186	-0.304
													1130	0.250544	-1.38163				3835	-0.188	-0.291
													1132	0.342434	-2.00276				3834	-0.191	-0.189
													1134	0.459074	-2.06144				3833	-0.203	-0.333
													1136	0.597386	-2.01607				3832	-0.193	-0.386
													1138	0.693389	-2.01248				3831	-0.183	-0.819
													1140	0.769763	-2.08006				3830	-0.098	-0.69
													1142	0.826697	-2.17267				3829	-0.084	-0.843
													1144	0.853562	-2.34824				3828	-0.068	-0.852
													1146	0.854849	-2.36311				3827	-0.061	-0.861
													1148	0.826832	-2.4952				3826	-0.056	-0.878
													1150	0.748874	-2.82706				3825	-0.051	-0.734
													1152	0.666956	-3.14642				3824	-0.058	-0.594
													1154	0.5879	-3.26243				3823	-0.068	-0.299
													1156	0.52877	-3.34849				3822	-0.087	0.342
													1158	0.519887	-3.56422				3821	-0.259	-0.031
													1160	0.540686	-3.56804				3820	-0.315	0.056
													1162	0.545276	-3.02911				3819	-0.372	-0.108
													1164	0.577766	-2.46246				3818	-0.381	-0.226
													1166	0.594317	-2.49637				3817	-0.376	-0.288
													1168	0.60356	-2.54576				3816	-0.369	-0.082
													1170	0.608933	-2.52427				3815	-0.395	0.067
													1172	0.648983	-2.35848				3814	-0.431	-0.226
													1174	0.699752	-2.11536				3813	-0.416	-0.255
													1176	0.724826	-1.96368				3812	-0.408	-0.315
													1178	0.750296	-1.74167				3811	-0.4	-0.493
													1180	0.769196	-1.54305				3810	-0.368	-0.233
													1182	0.750665	-1.47703				3809	-0.391	-0.308
													1184	0.733718	-1.45144				3808	-0.393	-0.304
													1186	0.709436	-1.72876				3807	-0.395	-0.302
													1188	0.696179	-1.93232				3806	-0.396	-0.276
													1190	0.681257	-1.97198				3805	-0.401	-0.237
													1192	0.716294	-1.79375				3804	-0.409	-0.269
													1194	0.712568	-1.6685				3803	-0.412	-0.282
													1196	0.688646	-1.6332				3802	-0.414	-0.326
													1198	0.614774	-1.8486				3801	-0.412	-0.381
													1200	0.520463	-2.12097				3800	-0.404	-0.415
													1202	0.429257	-2.24554				3799	-0.395	-0.414
													1204	0.364277	-2.29347				3798	-0.39	-0.398
													1206	0.301844	-2.48313				3797	-0.39	-0.402
													1208	0.254072	-2.61734				3796	-0.39	-0.406
													1210	0.207155	-2.76497				3795	-0.389	-0.464
													1212	0.217109	-2.64959				3794	-0.379	-0.52
													1214	0.245405	-2.27613				3793	-0.363	-0.629
													1216	0.326765	-1.73294				3792	-0.333	-0.658
													1218	0.394589	-1.46164				3791	-0.305	-0.621
													1220	0.445403	-1.29154				3790	-0.24	-0.436
													1222	0.47576	-1.37033				3789	-0.229	-0.465
													1224	0.489314	-1.46259				3788	-0.217	-0.475
													1226	0.518051	-1.22751				3787	-0.207	-0.308
													1228	0.528815	-1.09495				3786	-0.22	-0.208
													1230	0.535493	-1.1283				3785	-0.289	-0.332
													1232	0.521687	-1.34008				3784	-0.316	-0.255
													1234	0.509897	-2.00792				3783	-0.347	-0.189
													1236	0.511436	-2.56311				3782	-0.38	-0.153
													1238	0.497315	-2.8999				3781	-0.406	-0.24
													1240	0.517268	-3.06506				3780	-0.408	-0.231
													1242	0.520139	-3.13366				3779	-0.41	-0.223
													1244	0.503435	-3.22334				3778	-0.412	-0.216
													1246	0.472502	-3.10681				3777	-0.415	-0.25
													1248	0.456158	-2.95726				3776	-0.415	-0.322
													1250	0.410366	-3.04032				3775	-0.408	-0.347
													1252	0.375419	-3.05436				3774	-0.403	-0.38
													1254	0.361721	-2.86889				3773	-0.397	-0.361
													1256	0.324281	-2.76355				3772	-0.397	-0.351
													1258	0.270164	-2.65967				3771	-0.399	-0.347
													1260	0.217064	-2.60049				3770	-0.401	-0.41
													1262	0.191459	-2.64284				3769	-0.393	-0.392
													1264	0.178121	-2.61336				3768	-0.392	-0.4
													1266	0.17273	-2.45473				3767	-0.39	-0.408
													1268	0.171623	-2.32886				3766	-0.388	-0.4
													1270	0.168437	-2.42169				3765	-0.389	-0.368
													1272	0.156764	-2.47084				3764	-0.394	-0.322
													1274	0.127091	-2.26918				3763	-0.405	-0.297
													1276	0.0725062	-2.24175				3762	-0.414	-0.303
													1278	0.0445883	-2.41349				3761	-0.419	-0.308
													1280	0.0243203	-2.46334				3760	-0.421	-0.301
													1282	0.0317632	-2.03313				3759	-0.422	-0.768
													1284	0.0387292	-1.63693				3758	-0.349	-0.619
													1286	0.0551362	-1.33104				3757	-0.324	-0.563
													1288	0.0548843	-1.1648				3756	-0.315	-0.569
													1290	0.0610223	-1.26038				3755	-0.305	-0.566
													1292	0.0502852	-1.33737				3754	-0.297	-0.549
													1294	0.0121072	-1.18975				3753	-0.293	-0.546
													1296	-0.0184118	-1.05707				3752	-0.289	-0.544
													1298	-0.0375637	-1.0536				3751	-0.285	-0.542
													1300	-0.0437107	-0.956231				3750	-0.232	-0.343
													1302	-0.0466357	-0.687626				3749	-0.228	-0.385
													1304	-0.0453667	-0.499538				3748	-0.219	-0.334
													1306	-0.0441607	-0.67491				3747	-0.221	-0.324
													1308	-0.0350437	-0.754533				3746	-0.222	-0.315
													1310	-0.0337208	-0.62911				3745	-0.224	-0.337
													1312	-0.0318488	-0.700085				3744	-0.22	-0.361
													1314	-0.0217507	-1.46056				3743	-0.214	-0.375
													1316	-3.375e-05	-2.18765				3742	-0.208	-0.364
													1318	0.0251572	-2.94782				3741	-0.204	-0.297
													1320	0.0939172	-3.45884				3740	-0.21	-0.267
													1322	0.170237	-3.67413				3739	-0.216	-0.236
													1324	0.247178	-3.84245				3738	-0.272	-0.426
													1326	0.313148	-3.89892				3737	-0.278	-0.42
													1328	0.32492	-3.97456				3736	-0.283	-0.412
													1330	0.32438	-3.41611				3735	-0.288	-0.404
													1332	0.301295	-3.034				3734	-0.293	-0.395
													1334	0.237773	-3.1079				3733	-0.298	-0.387
													1336	0.184079	-3.12874				3732	-0.303	-0.379
													1338	0.110846	-3.18141				3731	-0.308	-0.371
													1340	0.0139162	-3.33349				3730	-0.313	-0.362
													1342	-0.0825007	-3.49892				3729	-0.319	-0.265
													1344	-0.128608	-3.46311				3728	-0.339	0.075
													1346	-0.154618	-3.34691				3727	-0.407	-0.133
													1348	-0.125701	-3.01571				3726	-0.416	-0.115
													1350	-0.0552668	-2.53376				3725	-0.423	-0.092
													1352	0.0211523	-2.05163				3724	-0.43	-0.191
													1354	0.105689	-1.61337				3723	-0.425	-0.285
													1356	0.183341	-1.24582				3722	-0.414	-0.352
													1358	0.2594	-1.02167				3721	-0.402	-0.414
													1360	0.312437	-0.981568				3720	-0.387	-0.608
													1362	0.369614	-1.21336				3719	-0.345	-0.714
													1364	0.377651	-1.60753				3718	-0.297	-0.735
													1366	0.330536	-2.11634				3717	-0.219	-0.611
													1368	0.268967	-2.64847				3716	-0.195	-0.622
													1370	0.198605	-3.11012				3715	-0.178	-0.597
													1372	0.155252	-3.40408				3714	-0.168	-0.565
													1374	0.111881	-3.5175				3713	-0.163	-0.511
													1376	0.0628133	-3.61861				3712	-0.167	-0.442
													1378	0.0551183	-3.44917				3711	-0.177	-0.391
													1380	0.0418702	-3.32723				3710	-0.187	-0.342
													1382	0.0520043	-3.18659				3709	-0.196	-0.263
													1384	0.0368212	-3.1115				3708	-0.209	-0.188
													1386	0.0315293	-2.89241				3707	-0.275	-0.326
													1388	0.0273802	-2.67903				3706	-0.297	-0.047
													1390	0.0495022	-2.39033				3705	-0.363	-0.341
													1392	0.0806422	-2.11743				3704	-0.36	-0.365
													1394	0.118649	-1.9654				3703	-0.358	-0.416
													1396	0.151346	-1.88693				3702	-0.35	-0.47
													1398	0.198362	-1.89909				3701	-0.337	-0.453
													1400	0.237206	-2.00196				3700	-0.332	-0.409
													1402	0.268967	-2.29537				3699	-0.336	-0.307
													1404	0.282998	-2.61715				3698	-0.356	-0.268
													1406	0.283844	-2.87405				3697	-0.376	-0.118
													1408	0.268337	-3.09448				3696	-0.411	-0.225
													1410	0.230357	-3.12627				3695	-0.415	-0.209
													1412	0.224012	-3.06395				3694	-0.42	-0.25
													1414	0.281423	-2.83431				3693	-0.42	-0.376
													1416	0.320033	-2.62537				3692	-0.405	-0.256
													1418	0.322976	-2.41338				3691	-0.414	-0.23
													1420	0.32465	-2.26689				3690	-0.422	-0.117
													1422	0.240932	-2.62179				3689	-0.442	-0.046
													1424	0.168131	-2.84996				3688	-0.461	0.024
													1426	0.102827	-2.83087				3687	-0.48	-0.077
													1428	0.0865463	-2.54873				3686	-0.482	-0.141
													1430	0.0882653	-2.02129				3685	-0.478	-0.184
													1432	0.125102	-1.52771				3684	-0.474	-0.642
													1434	0.143498	-1.55423				3683	-0.41	-0.532
													1436	0.13079	-1.70518				3682	-0.387	-0.583
													1438	0.0942053	-1.95162				3681	-0.362	-0.629
													1440	0.0521213	-2.04303				3680	-0.336	-0.597
													1442	-0.00422775	-1.74786				3679	-0.322	-0.609
													1444	-0.0424508	-1.57008				3678	-0.307	-0.628
													1446	-0.0767228	-1.84732				3677	-0.242	-0.465
													1448	-0.0759578	-2.07719				3676	-0.228	-0.542
													1450	-0.0555547	-2.45607				3675	-0.208	-0.6
													1452	-0.00942075	-2.58016				3674	-0.189	-0.657
													1454	0.0420502	-2.31421				3673	-0.169	-1.252
													1456	0.0957173	-2.12187				3672	-0.089	-1.05
													1458	0.146918	-2.1373				3671	-0.075	-1.115
													1460	0.168365	-2.28361				3670	-0.061	-0.342
													1462	0.187679	-2.46664				3669	-0.103	-0.28
													1464	0.21152	-2.72114				3668	-0.156	-0.259
													1466	0.212528	-3.27772				3667	-0.182	-0.153
													1468	0.217478	-3.63204				3666	-0.206	-0.08
													1470	0.203438	-3.62813				3665	-0.284	-0.224
													1472	0.20243	-3.71753				3664	-0.314	-0.225
													1474	0.189425	-4.19				3663	-0.336	-0.416
													1476	0.169382	-4.43431				3662	-0.322	-0.462
													1478	0.165269	-4.0303				3661	-0.306	-0.55
													1480	0.170795	-3.65535				3660	-0.281	-0.522
													1482	0.162155	-3.4897				3659	-0.218	-0.296
													1484	0.127577	-3.58254				3658	-0.215	-0.31
													1486	0.146054	-3.80896				3657	-0.212	-0.32
													1488	0.140735	-3.93732				3656	-0.208	-0.028
													1490	0.133985	-3.64397				3655	-0.301	-0.246
													1492	0.165206	-3.34311				3654	-0.328	-0.273
													1494	0.196814	-3.35684				3653	-0.342	-0.248
													1496	0.23321	-3.23763				3652	-0.355	-0.259
													1498	0.279542	-2.83206				3651	-0.363	-0.252
													1500	0.319808	-2.57804				3650	-0.369	-0.24
													1502.5	0.345386	-2.65593				3649	-0.376	-0.228
													1505	0.340436	-2.78544				3648	-0.382	-0.211
													1507.5	0.291512	-2.94109				3647	-0.388	-0.174
													1510	0.255116	-2.97567				3646	-0.397	-0.192
													1512.5	0.207488	-2.9059				3645	-0.399	-0.307
													1515	0.150266	-3.03038				3644	-0.389	-0.371
													1517.5	0.108515	-3.41762				3643	-0.376	-0.519
													1520	0.101441	-3.49616				3642	-0.344	-0.809
													1522.5	0.0794992	-3.2836				3641	-0.224	-0.465
													1525	0.0736312	-3.01333				3640	-0.207	-0.536
													1527.5	0.0473963	-2.83796				3639	-0.189	-0.599
													1530	0.0194423	-2.57672				3638	-0.17	-0.641
													1532.5	-0.0169448	-2.16165				3637	-0.152	-0.62
													1535	-0.0312907	-1.72512				3636	-0.143	-0.631
													1537.5	-0.0400838	-1.3999				3635	-0.104	-0.525
													1540	-0.0422437	-1.06829				3634	-0.098	-0.511
													1542.5	-0.0386167	-0.753451				3633	-0.094	-0.501
													1545	-0.0341347	-0.543295				3632	-0.09	-0.496
													1547.5	-0.0338198	-0.562057				3631	-0.087	-0.493
													1550	-0.0315788	-0.477919				3630	-0.085	-0.491
													1552.5	-0.0304628	-0.213171				3629	-0.082	-0.49
													1555	-0.0264488	-0.169504				3628	-0.08	-0.39
													1557.5	-0.0311738	-0.608861				3627	-0.085	-0.316
													1560	-0.0275467	-0.911508				3626	-0.124	-0.425
													1562.5	-0.0240097	-1.01749				3625	-0.129	-0.398
													1565	-0.00127575	-1.04669				3624	-0.135	-0.374
													1567.5	0.0193702	-1.08423				3623	-0.14	-0.386
													1570	0.0525173	-1.07875				3622	-0.141	-0.394
													1572.5	0.0970493	-1.04077				3621	-0.142	-0.402
													1575	0.141041	-1.09618				3620	-0.143	-0.421
													1577.5	0.176582	-1.35446				3619	-0.142	-0.458
													1580	0.21719	-1.37357				3618	-0.137	-0.471
													1582.5	0.20306	-1.20985				3617	-0.134	-0.446
													1585	0.177806	-1.30376				3616	-0.135	-0.259
													1587.5	0.142229	-1.82648				3615	-0.157	-0.213
													1590	0.109118	-2.21782				3614	-0.173	-0.163
													1592.5	0.0794543	-2.37652				3613	-0.186	-0.101
													1595	0.0724163	-2.4591				3612	-0.252	-0.253
													1597.5	0.106958	-2.40102				3611	-0.272	-0.021
													1600	0.151949	-2.31561				3610	-0.33	0.074
													1602.5	0.195491	-2.26158				3609	-0.385	-0.038
													1605	0.245918	-2.12905				3608	-0.4	0.013
													1607.5	0.277805	-1.98148				3607	-0.415	0.061
													1610	0.261182	-2.05724				3606	-0.43	0.11
													1612.5	0.235721	-2.21915				3605	-0.445	0.159
													1615	0.218702	-2.5167				3604	-0.46	0.44
													1617.5	0.243461	-2.93823				3603	-0.506	0.373
													1620	0.278489	-2.97044				3602	-0.521	0.362
													1622.5	0.319745	-2.38496				3601	-0.527	-0.315
													1625	0.321473	-2.07684				3600	-0.448	-0.151
													1627.5	0.244217	-2.28576				3599	-0.435	-0.021
													1630	0.151931	-2.51731				3598	-0.446	0.047
													1632.5	0.107552	-2.49461				3597	-0.461	0.196
													1635	0.0805432	-2.40243				3596	-0.489	-0.082
													1637.5	0.0737572	-2.22935				3595	-0.473	-0.186
													1640	0.105221	-1.85778				3594	-0.457	-0.266
													1642.5	0.138638	-1.40376				3593	-0.441	-0.349
													1645	0.153497	-1.2833				3592	-0.424	-0.341
													1647.5	0.140339	-1.69632				3591	-0.418	-0.375
													1650	0.0971932	-2.08356				3590	-0.412	-0.407
													1652.5	0.0524003	-2.24271				3589	-0.404	-0.433
													1655	2.925e-05	-2.65588				3588	-0.395	-0.629
													1657.5	-0.0510277	-3.42072				3587	-0.356	-0.457
													1660	-0.0877658	-3.92658				3586	-0.36	-0.452
													1662.5	-0.0829778	-3.94747				3585	-0.363	-0.416
													1665	0.00273825	-3.67586				3584	-0.371	-0.412
													1667.5	0.0952853	-3.4258				3583	-0.376	-0.478
													1670	0.227567	-2.88344				3582	-0.369	-0.491
													1672.5	0.310304	-2.33225				3581	-0.361	-0.47
													1675	0.343829	-2.36445				3580	-0.359	-0.465
													1677.5	0.315119	-3.24011				3579	-0.357	-0.382
													1680	0.261281	-3.81176				3578	-0.37	-0.327
													1682.5	0.191054	-3.83238				3577	-0.388	-0.342
													1685	0.16931	-3.89037				3576	-0.396	-0.322
													1687.5	0.154118	-4.27149				3575	-0.405	-0.303
													1690	0.150626	-4.38126				3574	-0.413	-0.099
													1692.5	0.165359	-4.08207				3573	-0.444	-0.212
													1695	0.194528	-3.77351				3572	-0.446	-0.214
													1697.5	0.268049	-3.3593				3571	-0.446	-0.212
													1700	0.294869	-2.96165				3570	-0.447	-0.21
													1702.5	0.335837	-2.25719				3569	-0.447	-0.208
													1705	0.322247	-2.12956				3568	-0.448	-0.206
													1707.5	0.284978	-2.619				3567	-0.448	-0.19
													1710	0.225191	-3.07562				3566	-0.451	-0.182
													1712.5	0.20027	-3.21535				3565	-0.453	-0.174
													1715	0.216101	-2.99438				3564	-0.455	-0.146
													1717.5	0.228116	-2.50584				3563	-0.46	-0.107
													1720	0.23843	-2.20628				3562	-0.468	-0.063
													1722.5	0.233084	-2.22766				3561	-0.477	-0.027
													1725	0.197183	-2.32965				3560	-0.486	0.006712
													1727.5	0.129449	-2.50047				3559	-0.496	0.026
													1730	0.0729473	-2.68495				3558	-0.503	0.054
													1732.5	0.0606713	-2.77409				3557	-0.51	-0.266
													1735	0.0949703	-2.55077				3556	-0.475	-0.594
													1737.5	0.135722	-2.12748				3555	-0.415	-0.679
													1740	0.171155	-1.97065				3554	-0.363	-0.652
													1742.5	0.151922	-2.36793				3553	-0.332	-0.696
													1745	0.142121	-2.42155				3552	-0.3	-0.606
													1747.5	0.151301	-1.98439				3551	-0.242	-0.411
													1750	0.151049	-1.69601				3550	-0.234	-0.327
													1752.5	0.151139	-1.5555				3549	-0.239	-0.313
													1755	0.158069	-1.45631				3548	-0.294	-0.561
													1757.5	0.136262	-1.56356				3547	-0.286	-0.56
													1760	0.121043	-1.66171				3546	-0.231	-0.368
													1762.5	0.105887	-1.7824				3545	-0.225	-0.438
													1765	0.0975172	-1.75453				3544	-0.212	-0.388
													1767.5	0.0677902	-1.6532				3543	-0.21	-0.346
													1770	0.0424192	-1.56059				3542	-0.213	-0.159
													1772.5	0.0208013	-1.48689				3541	-0.289	-0.284
													1775	-0.00163575	-1.48654				3540	-0.32	-0.226
													1777.5	-0.0147487	-1.53899				3539	-0.351	-0.206
													1780	-0.0268537	-1.64023				3538	-0.376	-0.224
													1782.5	-0.0467258	-1.83985				3537	-0.39	-0.196
													1785	-0.0715838	-1.89133				3536	-0.401	-0.161
													1787.5	-0.0987818	-1.73984				3535	-0.412	-0.124
													1790	-0.120427	-1.70838				3534	-0.424	-0.087
													1792.5	-0.129544	-1.80491				3533	-0.435	-0.072
													1795	-0.141973	-1.92363				3532	-0.443	-0.08
													1797.5	-0.132829	-1.96714				3531	-0.446	-0.104
													1800	-0.14857	-2.19098				3530	-0.45	-0.204
													1802.5	-0.155464	-2.47884				3529	-0.443	-0.26
													1805	-0.148264	-2.62012				3528	-0.436	-0.494
													1807.5	-0.142036	-2.65527				3527	-0.4	-0.348
													1810	-0.111346	-2.54725				3526	-0.402	-0.322
													1812.5	-0.0791977	-2.37862				3525	-0.407	-0.311
													1815	-0.0373387	-2.244				3524	-0.411	-0.297
													1817.5	-0.0327938	-2.34595				3523	-0.415	-0.287
													1820	-0.0527108	-2.30781				3522	-0.419	-0.276
													1822.5	-0.0799088	-2.01617				3521	-0.422	-0.269
													1825	-0.10969	-2.13944				3520	-0.425	-0.28
													1827.5	-0.135628	-2.72372				3519	-0.425	-0.312
													1830	-0.132559	-2.7947				3518	-0.422	-0.355
													1832.5	-0.112543	-2.33422				3517	-0.417	-0.402
													1835	-0.0645457	-2.04957				3516	-0.408	-0.436
													1837.5	-0.00280575	-2.04287				3515	-0.397	-0.463
													1840	0.0514372	-1.86099				3514	-0.386	-0.48
													1842.5	0.0968423	-1.47916				3513	-0.376	-0.499
													1845	0.128126	-1.60277				3512	-0.366	-0.517
													1847.5	0.14735	-2.28507				3511	-0.355	-0.513
													1850	0.171452	-2.67728				3510	-0.347	-0.449
													1852.5	0.188723	-2.78657				3509	-0.353	-0.438
													1855	0.20279	-2.94415				3508	-0.359	-0.426
													1857.5	0.23285	-3.08155				3507	-0.364	-0.308
													1860	0.245666	-3.18584				3506	-0.387	-0.244
													1862.5	0.271406	-3.1027				3505	-0.411	-0.212
													1865	0.308459	-3.08834				3504	-0.429	-0.151
													1867.5	0.34121	-3.25462				3503	-0.446	-0.198
													1870	0.358607	-3.35779				3502	-0.449	-0.201
													1872.5	0.370496	-3.29041				3501	-0.45	-0.23
													1875	0.382124	-3.06825				3500	-0.449	-0.305
													1877.5	0.383222	-2.62785				3499	-0.441	-0.324
													1880	0.37955	-2.46061				3498	-0.435	-0.354
													1882.5	0.354908	-2.83664				3497	-0.429	-0.383
													1885	0.337862	-2.96803				3496	-0.423	-0.367
													1887.5	0.338357	-2.60931				3495	-0.422	-0.296
													1890	0.327854	-2.50991				3494	-0.431	-0.313
													1892.5	0.318134	-2.86589				3493	-0.433	-0.304
													1895	0.338474	-2.93445				3492	-0.436	-0.295
													1897.5	0.331184	-2.72579				3491	-0.438	-0.285
													1900	0.321779	-2.52558				3490	-0.441	-0.276
													1902.5	0.315551	-2.31267				3489	-0.443	-0.304
													1905	0.317828	-2.13918				3488	-0.442	-0.305
													1907.5	0.359516	-2.01206				3487	-0.442	-0.299
													1910	0.390197	-1.78247				3486	-0.443	-0.295
													1912.5	0.440192	-1.02756				3485	-0.444	-0.292
													1915	0.432254	-0.590293				3484	-0.445	-0.282
													1917.5	0.3818	-0.613739				3483	-0.447	-0.271
													1920	0.291242	-0.934841				3482	-0.449	-0.263
													1922.5	0.200315	-1.7742				3481	-0.451	-0.254
													1925	0.0711833	-2.66388				3480	-0.453	-0.046
													1927.5	0.0205583	-2.80692				3479	-0.481	-0.02
													1930	-0.0284107	-2.88496				3478	-0.499	-0.087
													1932.5	-0.0456367	-2.55749				3477	-0.499	-0.093
													1935	-0.0526117	-2.21666				3476	-0.501	-0.182
													1937.5	-0.0560947	-2.01259				3475	-0.493	-0.23
													1940	-0.0624308	-1.82805				3474	-0.485	-0.398
													1942.5	-0.0700357	-1.69992				3473	-0.459	-0.474
													1945	-0.0770197	-1.55757				3472	-0.435	-0.485
													1947.5	-0.0828607	-1.32329				3471	-0.42	-0.527
													1950	-0.0937507	-1.13302				3470	-0.402	-0.679
													1952.5	-0.101689	-1.14495				3469	-0.363	-0.719
													1955	-0.112984	-1.16058				3468	-0.327	-0.657
													1957.5	-0.122677	-1.06062				3467	-0.31	-0.668
													1960	-0.13021	-0.965877				3466	-0.245	-0.458
													1962.5	-0.136573	-1.0706				3465	-0.236	-0.419
													1965	-0.144223	-1.1742				3464	-0.236	-0.419
													1967.5	-0.15091	-1.14149				3463	-0.236	-0.386
													1970	-0.157399	-1.10853				3462	-0.239	-0.313
													1972.5	-0.159703	-1.0781				3461	-0.298	-0.396
													1975	-0.147706	-0.993235				3460	-0.324	-0.372
													1977.5	-0.100339	-1.08123				3459	-0.346	-0.386
													1980	-0.0412267	-1.12225				3458	-0.358	-0.362
													1982.5	0.0615443	-1.45971				3457	-0.37	-0.384
													1985	0.220988	-1.57505				3456	-0.374	-0.399
													1987.5	0.372512	-1.47161				3455	-0.374	-0.398
													1990	0.474347	-1.55974				3454	-0.375	-0.397
													1992.5	0.538913	-1.81585				3453	-0.375	-0.396
													1995	0.602003	-2.07878				3452	-0.376	-0.395
													1997.5	0.647138	-1.83874				3451	-0.376	-0.394
													2000	0.640919	-1.76452				3450	-0.377	-0.451
													2002.5	0.622784	-1.71979				3449	-0.368	-0.517
													2005	0.580619	-1.76954				3448	-0.351	-0.516
													2007.5	0.463187	-2.26288				3447	-0.34	-0.478
													2010	0.36308	-2.70295				3446	-0.339	-0.478
													2012.5	0.238376	-2.92723				3445	-0.337	-0.479
													2015	0.157925	-2.93193				3444	-0.336	-0.479
													2017.5	0.0848813	-2.82155				3443	-0.334	-0.48
													2020	0.0573683	-2.5154				3442	-0.333	-0.281
													2022.5	0.0524182	-2.42014				3441	-0.365	-0.228
													2025	0.0746123	-2.27191				3440	-0.394	-0.163
													2027.5	0.0861502	-2.54274				3439	-0.42	-0.086
													2030	0.0897233	-2.92482				3438	-0.445	-0.0002494
													2032.5	0.0791213	-2.86746				3437	-0.469	-0.088
													2035	0.0806962	-2.64316				3436	-0.47	-0.1
													2037.5	0.127658	-2.33116				3435	-0.474	-0.112
													2040	0.182261	-2.01365				3434	-0.474	-0.082
													2042.5	0.246935	-1.73226				3433	-0.478	-0.154
													2045	0.287552	-1.56979				3432	-0.474	-0.268
													2047.5	0.28199	-1.48762				3431	-0.46	-0.323
													2050	0.280829	-1.35353				3430	-0.447	-0.381
													2052.5	0.255791	-1.37317				3429	-0.433	-0.574
													2055	0.256457	-1.31105				3428	-0.397	-0.648
													2057.5	0.253469	-1.3487				3427	-0.36	-0.534
													2060	0.256277	-1.39693				3426	-0.352	-0.538
													2062.5	0.216821	-1.39292				3425	-0.345	-0.504
													2065	0.192179	-1.23385				3424	-0.346	-0.51
													2067.5	0.15131	-1.26089				3423	-0.344	-0.504
													2070	0.123671	-1.29217				3422	-0.342	-0.271
													2072.5	0.113969	-1.15996				3421	-0.379	-0.317
													2075	0.104816	-0.978569				3420	-0.396	-0.28
													2077.5	0.108515	-1.00063				3419	-0.412	-0.027
													2080	0.109766	-1.17399				3418	-0.454	-0.077
													2082.5	0.128513	-1.40118				3417	-0.469	-0.093
													2085	0.168626	-1.61728				3416	-0.475	-0.071
													2087.5	0.217451	-1.72643				3415	-0.481	-0.082
													2090	0.272918	-1.76221				3414	-0.482	-0.156
													2092.5	0.345773	-1.91492				3413	-0.477	-0.206
													2095	0.414875	-2.21326				3412	-0.471	-0.252
													2097.5	0.450866	-2.41818				3411	-0.463	-0.283
													2100	0.485228	-2.4591				3410	-0.457	-0.292
													2102.5	0.512507	-2.20042				3409	-0.454	-0.312
													2105	0.532928	-1.70254				3408	-0.45	-0.331
													2107.5	0.525629	-1.32611				3407	-0.446	-0.344
													2110	0.508502	-0.998244				3406	-0.442	-0.324
													2112.5	0.512534	-1.05522				3405	-0.443	-0.324
													2115	0.491798	-1.65346				3404	-0.444	-0.339
													2117.5	0.454889	-2.01122				3403	-0.442	-0.353
													2120	0.444656	-1.95306				3402	-0.439	-0.381
													2122.5	0.413732	-1.94922				3401	-0.434	-0.399
													2125	0.362189	-1.99684				3400	-0.429	-0.56
													2127.5	0.319187	-2.07413				3399	-0.4	-0.622
													2130	0.26642	-2.26538				3398	-0.369	-0.563
													2132.5	0.253379	-2.22767				3397	-0.357	-0.576
													2135	0.24194	-2.09506				3396	-0.344	-0.587
													2137.5	0.231158	-1.97661				3395	-0.331	-0.588
													2140	0.20504	-1.94235				3394	-0.32	-0.588
													2142.5	0.19163	-1.83316				3393	-0.31	-0.593
													2145	0.159284	-1.76436				3392	-0.299	-0.451
													2147.5	0.136784	-1.61782				3391	-0.316	-0.524
													2150	0.0858263	-1.52437				3390	-0.314	-0.549
													2152.5	0.0452722	-1.52814				3389	-0.307	-0.553
													2155	0.0131062	-1.73608				3388	-0.3	-0.567
													2157.5	0.0158872	-1.79034				3387	-0.291	-0.604
													2160	0.0265253	-1.78743				3386	-0.229	-0.432
													2162.5	0.0443453	-1.66363				3385	-0.218	-0.463
													2165	0.0730642	-1.31093				3384	-0.207	-0.956
													2167.5	0.0959332	-1.14334				3383	-0.117	-0.643
													2170	0.134489	-1.26658				3382	-0.109	-0.658
													2172.5	0.156755	-1.50184				3381	-0.1	-0.649
													2175	0.157196	-1.93609				3380	-0.094	-0.548
													2177.5	0.167519	-2.20443				3379	-0.098	-0.489
													2180	0.163478	-2.20077				3378	-0.102	-0.429
													2182.5	0.160139	-2.22511				3377	-0.137	-0.666
													2185	0.160247	-2.32377				3376	-0.096	-0.559
													2187.5	0.164693	-2.386				3375	-0.091	-0.59
													2190	0.167969	-2.39271				3374	-0.085	-0.621
													2192.5	0.145379	-2.53815				3373	-0.079	-0.715
													2195	0.10856	-2.8638				3372	-0.07	-0.869
													2197.5	0.0721103	-3.13942				3371	-0.056	-0.908
													2200	0.0238882	-3.27285				3370	-0.048	-0.749
													2202.5	-0.0277718	-3.41636				3369	-0.056	-0.543
													2205	-0.0651937	-3.48677				3368	-0.07	-0.289
													2207.5	-0.100213	-3.6173				3367	-0.12	-0.141
													2210	-0.119338	-4.03072				3366	-0.16	0.046
													2212.5	-0.126601	-4.3464				3365	-0.257	0.094
													2215	-0.135925	-4.3837				3364	-0.338	-0.077
													2217.5	-0.149263	-4.41369				3363	-0.365	-0.126
													2220	-0.138517	-4.19234				3362	-0.374	-0.101
													2222.5	-0.1186	-3.9745				3361	-0.383	-0.401
													2225	-0.0633757	-3.93197				3360	-0.347	-0.373
													2227.5	-0.00778275	-3.84868				3359	-0.332	-0.431
													2230	0.0530482	-3.36753				3358	-0.316	-0.728
													2232.5	0.0980483	-2.93915				3357	-0.206	-0.319
													2235	0.130466	-2.43292				3356	-0.203	-0.337
													2237.5	0.114095	-2.14133				3355	-0.199	-0.354
													2240	0.0646043	-2.29965				3354	-0.194	-0.396
													2242.5	0.00535725	-2.48368				3353	-0.186	-0.417
													2245	-0.0324607	-2.2584				3352	-0.179	-0.482
													2247.5	-0.0595958	-1.99501				3351	-0.167	-0.581
													2250	-0.0787117	-1.91293				3350	-0.148	-0.744
													2252.5	-0.0974857	-1.82936				3349	-0.094	-0.655
													2255	-0.117907	-1.71285				3348	-0.084	-0.636
													2257.5	-0.131281	-1.56816				3347	-0.08	-0.621
													2260	-0.149524	-1.48197				3346	-0.077	-0.384
													2262.5	-0.166489	-1.39128				3345	-0.089	-0.301
													2265	-0.183661	-1.62702				3344	-0.132	-0.428
													2267.5	-0.202804	-1.88196				3343	-0.137	-0.539
													2270	-0.220957	-2.05778				3342	-0.126	-0.66
													2272.5	-0.234979	-2.21296				3341	-0.082	-0.95
													2275	-0.254914	-2.44708				3340	-0.055	-0.925
													2277.5	-0.274417	-2.68364				3339	-0.047	-0.625
													2280	-0.289123	-3.06361				3338	-0.063	-0.485
													2282.5	-0.29635	-3.42943				3337	-0.074	-0.459
													2285	-0.294379	-3.77617				3336	-0.078	-0.5
													2287.5	-0.276658	-4.06203				3335	-0.076	-0.532
													2290	-0.279952	-4.13715				3334	-0.072	-0.576
													2292.5	-0.2725	-4.12716				3333	-0.068	-0.635
													2295	-0.267613	-4.467				3332	-0.063	-0.486
													2297.5	-0.259342	-4.85011				3331	-0.07	-0.694
													2300	-0.257956	-4.64597				3330	-0.059	-0.765
													2302.5	-0.249739	-4.296				3329	-0.051	-0.849
													2305	-0.238669	-4.55225				3328	-0.043	-0.916
													2307.5	-0.226231	-4.93851				3327	-0.036	-0.498
													2310	-0.194479	-4.81846				3326	-0.059	-0.355
													2312.5	-0.12418	-4.43817				3325	-0.074	-0.381
													2315	-0.0470588	-3.90636				3324	-0.075	-0.269
													2317.5	0.0587452	-3.2255				3323	-0.117	0.53
													2320	0.149114	-2.98554				3322	-0.311	-0.358
													2322.5	0.188372	-3.06633				3321	-0.295	-1.023
													2325	0.216389	-2.79238				3320	-0.142	-0.393
													2327.5	0.224624	-2.46216				3319	-0.145	-0.426
													2330	0.194951	-2.37022				3318	-0.144	-0.636
													2332.5	0.157304	-2.34244				3317	-0.087	-1.114
													2335	0.108425	-2.28919				3316	-0.047	-0.831
													2337.5	0.0416362	-2.27888				3315	-0.054	-0.859
													2340	-0.00123075	-2.22776				3314	-0.054	-0.936
													2342.5	-0.0503168	-2.22591				3313	-0.046	-2.11
													2345	-0.0984218	-2.20679				3312	0.041	-1.634
													2347.5	-0.140605	-2.15752				3311	0.032	-1.164
													2350	-0.185218	-2.41677				3310	-0.003453	-1.151
													2352.5	-0.20599	-2.73769				3309	-0.014	-1.575
													2355	-0.224917	-2.72285				3308	0.018	-2.714
													2357.5	-0.229633	-2.46426				3307	0.131	-2.209
													2360	-0.221731	-2.46186				3306	0.125	-1.462
													2362.5	-0.219481	-2.67087				3305	0.06	-1.728
													2365	-0.216313	-2.55478				3304	0.066	-1.711
													2367.5	-0.212695	-2.2232				3303	0.071	-1.875
													2370	-0.207943	-2.01406				3302	0.091	-1.74
													2372.5	-0.199474	-1.88109				3301	0.086	-1.768
													2375	-0.19393	-1.89398				3300	0.09	-1.761
													2377.5	-0.186766	-2.00405				3299	0.094	-2.188
													2380	-0.180304	-2.11694				3298	0.14	-2.597
													2382.5	-0.18097	-2.25833				3297	0.208	-2.656
													2385	-0.175138	-2.41556				3296	0.253	-2.324
													2387.5	-0.171835	-2.62035				3295	0.236	-1.972
													2390	-0.169513	-2.95018				3294	0.19	-2.144
													2392.5	-0.169603	-3.40637				3293	0.189	-2.301
													2395	-0.166039	-3.62416				3292	0.211	-2.394
													2397.5	-0.156841	-3.58736				3291	0.236	-1.844
													2400	-0.123334	-3.66879				3290	0.186	-1.838
													2402.5	-0.0885128	-3.98534				3289	0.165	-1.858
													2405	0.00326025	-4.04707				3288	0.158	-2.239
													2407.5	0.113582	-4.00215				3287	0.198	-2.455
													2410	0.230834	-3.60109				3286	0.243	-1.266
													2412.5	0.296165	-2.98303				3285	0.133	-0.919
													2415	0.337646	-2.39412				3284	0.056	-1.326
													2417.5	0.301475	-2.02352				3283	0.06	-1.662
													2420	0.217847	-1.95359				3282	0.09	-1.327
													2422.5	0.100046	-2.18697				3281	0.07	-0.931
													2425	-0.0417488	-2.69766				3280	0.027	-0.77
													2427.5	-0.141289	-3.33365				3279	-0.001244	-0.588
													2430	-0.225646	-3.72907				3278	-0.026	-0.26
													2432.5	-0.248011	-3.56088				3277	-0.059	-0.349
													2435	-0.277324	-3.43415				3276	-0.062	-0.581
													2437.5	-0.283192	-3.23962				3275	-0.049	-0.939
													2440	-0.283939	-3.09576				3274	-0.023	-0.35
													2442.5	-0.281689	-3.08676				3273	-0.055	-0.235
													2445	-0.286531	-3.03896				3272	-0.104	-0.736
													2447.5	-0.282436	-2.80457				3271	-0.053	-0.601
													2450	-0.285046	-2.60849				3270	-0.051	-0.457
													2452.5	-0.289294	-2.44711				3269	-0.059	-0.336
													2455	-0.293254	-2.25768				3268	-0.068	-0.505
													2457.5	-0.293596	-1.98158				3267	-0.061	-0.255
													2460	-0.293245	-1.77298				3266	-0.106	-0.086
													2462.5	-0.295054	-1.78022				3265	-0.148	-0.772
													2465	-0.293641	-1.70937				3264	-0.065	-0.592
													2467.5	-0.2941	-1.43374				3263	-0.057	-0.699
													2470	-0.296269	-1.22507				3262	-0.05	-0.291
													2472.5	-0.296224	-1.2249				3261	-0.07	0.02
													2475	-0.295576	-1.23803				3260	-0.145	-1.167
													2477.5	-0.29536	-1.31644				3259	-0.041	-0.478
													2480	-0.29545	-1.40321				3258	-0.058	-0.849
													2482.5	-0.30148	-1.54625				3257	-0.04	-0.572
													2485	-0.30544	-1.65855				3256	-0.052	-0.991
													2487.5	-0.30796	-1.64881				3255	-0.029	-0.051
													2490	-0.308419	-1.64221				3254	-0.117	-0.467
													2492.5	-0.312631	-1.71851				3253	-0.11	-0.951
													2495	-0.31453	-1.77564				3252	-0.05	-0.232
													2497.5	-0.315025	-1.7578				3251	-0.076	-0.533
													2500	-0.314899	-1.76927				3250	-0.066	0.498
													2502.5	-0.316159	-2.05177				3249	-0.264	0.11
													2505	-0.308806	-2.3297				3248	-0.339	-0.093
													2507.5	-0.279736	-2.8278				3247	-0.356	-0.02
													2510	-0.232216	-3.26466				3246	-0.377	-0.839
													2512.5	-0.15865	-3.76315				3245	-0.25	0.131
													2515	-0.0932198	-4.26424				3244	-0.337	-0.332
													2517.5	-0.0431708	-4.28205				3243	-0.323	-0.643
													2520	-0.0118417	-4.36268				3242	-0.26	-0.127
													2522.5	-0.00073575	-4.17952				3241	-0.309	-0.468
													2525	0.00222525	-4.02679				3240	-0.286	-0.444
													2527.5	0.00443925	-3.74047				3239	-0.277	-0.36
													2530	-0.0121747	-3.52947				3238	-0.286	-0.532
													2532.5	-0.0546097	-3.63915				3237	-0.263	-0.557
													2535	-0.116755	-3.82827				3236	-0.2	-0.286
													2537.5	-0.17278	-4.34214				3235	-0.203	-0.165
													2540	-0.234412	-4.88595				3234	-0.27	-0.156
													2542.5	-0.260287	-4.56324				3233	-0.318	-0.316
													2545	-0.288205	-4.21908				3232	-0.324	-0.624
													2547.5	-0.295414	-3.99753				3231	-0.275	-0.855
													2550	-0.307933	-3.80978				3230	-0.172	-0.886
													2552.5	-0.318472	-3.37603				3229	-0.099	0.209
													2555	-0.321154	-2.89128				3228	-0.209	0.003222
													2557.5	-0.328498	-2.56881				3227	-0.301	-0.301
													2560	-0.332431	-2.24762				3226	-0.311	-0.549
													2562.5	-0.34423	-2.13379				3225	-0.277	-0.42
													2565	-0.352537	-2.02829				3224	-0.278	-0.729
													2567.5	-0.35611	-1.90385				3223	-0.188	-0.793
													2570	-0.361339	-1.78603				3222	-0.107	0.383
													2572.5	-0.369232	-1.98244				3221	-0.297	-0.364
													2575	-0.377368	-2.23299				3220	-0.297	-0.983
													2577.5	-0.389554	-2.26871				3219	-0.161	0.261
													2580	-0.400633	-2.25357				3218	-0.312	-0.622
													2582.5	-0.388924	-2.27639				3217	-0.263	0.644
													2585	-0.38095	-2.34359				3216	-0.439	-0.189
													2587.5	-0.377584	-2.55544				3215	-0.426	-0.967
													2590	-0.365596	-2.76514				3214	-0.295	-0.582
													2592.5	-0.357982	-2.5607				3213	-0.222	-0.235
													2595	-0.347389	-2.22105				3212	-0.281	-0.533
													2597.5	-0.339532	-2.11813				3211	-0.219	-0.269
													2600	-0.324916	-2.05966				3210	-0.221	-0.204
													2602.5	-0.29896	-2.08805				3209	-0.284	-0.41
													2605	-0.255175	-2.09128				3208	-0.291	-0.565
													2607.5	-0.187099	-2.24092				3207	-0.218	-0.594
													2610	-0.0989977	-2.40381				3206	-0.182	-0.158
													2612.5	-0.0109237	-2.60021				3205	-0.213	0.021
													2615	0.0547402	-2.90026				3204	-0.313	0.384
													2617.5	0.131654	-3.20044				3203	-0.434	0.277
													2620	0.204284	-3.5358				3202	-0.483	0.173
													2622.5	0.270722	-3.25951				3201	-0.495	0.219
													2625	0.336917	-2.75245				3200	-0.507	-0.389
													2627.5	0.381575	-2.46816				3199	-0.438	-0.503
													2630	0.425594	-2.23151				3198	-0.387	-0.625
													2632.5	0.433766	-2.28451				3197	-0.336	-0.399
													2635	0.452027	-2.34068				3196	-0.34	-0.41
													2637.5	0.44084	-2.41488				3195	-0.341	-0.351
													2640	0.410708	-2.32544				3194	-0.351	-0.276
													2642.5	0.377966	-2.24643				3193	-0.37	-0.118
													2645	0.338987	-2.35085				3192	-0.407	-0.507
													2647.5	0.321365	-2.40518				3191	-0.37	-0.865
													2650	0.26822	-2.5355				3190	-0.284	-0.387
													2652.5	0.21386	-2.54297				3189	-0.308	-0.261
													2655	0.188156	-2.43581				3188	-0.346	-0.245
													2657.5	0.132113	-2.24054				3187	-0.373	-0.541
													2660	0.0836482	-1.98215				3186	-0.343	-0.486
													2662.5	0.0479002	-1.81706				3185	-0.333	-0.205
													2665	-0.0145418	-1.98607				3184	-0.373	-0.174
													2667.5	-0.0267187	-1.95402				3183	-0.403	-0.153
													2670	-0.0287797	-2.10235				3182	-0.423	-0.215
													2672.5	-0.0141727	-2.20544				3181	-0.425	-0.217
													2675	0.00776925	-2.10352				3180	-0.425	-0.611
													2677.5	-0.0136238	-1.94682				3179	-0.368	-0.72
													2680	-0.0421988	-1.81884				3178	-0.311	-0.632
													2682.5	-0.0539707	-1.90233				3177	-0.286	-0.779
													2685	-0.0716288	-2.02142				3176	-0.207	-0.553
													2687.5	-0.0381037	-1.93577				3175	-0.193	-0.261
													2690	-0.0124447	-1.88159				3174	-0.218	-0.328
													2692.5	0.00798525	-1.84974				3173	-0.222	-0.433
													2695	-0.00137475	-2.19407				3172	-0.209	-1.171
													2697.5	-0.00361575	-2.50991				3171	-0.103	-0.255
													2700	-0.0271958	-2.80859				3170	-0.171	-0.267
													2702.5	-0.0261338	-2.9174				3169	-0.198	-0.119
													2705	-0.0158828	-3.00387				3168	-0.28	0.322
													2707.5	0.0289282	-3.21226				3167	-0.41	-1.161
													2710	0.0343012	-3.57841				3166	-0.201	-0.505
													2712.5	0.0480262	-3.88325				3165	-0.182	-0.592
													2715	0.0577553	-4.18352				3164	-0.161	0.365
													2717.5	0.0551003	-4.48996				3163	-0.336	0.257
													2720	0.0747292	-4.31454				3162	-0.427	-0.516
													2722.5	0.0919192	-4.14887				3161	-0.371	-0.511
													2725	0.0810832	-4.18585				3160	-0.337	-0.467
													2727.5	0.0789052	-4.24302				3159	-0.323	0.055
													2730	0.0576113	-4.35064				3158	-0.401	0.755
													2732.5	0.0206752	-4.36917				3157	-0.533	-1.116
													2735	-0.0223178	-4.41193				3156	-0.347	0.067
													2737.5	-0.0824287	-4.36086				3155	-0.417	-0.116
													2740	-0.115486	-4.1216				3154	-0.43	-0.465
													2742.5	-0.135754	-3.87178				3153	-0.391	-1.04
													2745	-0.161665	-3.81391				3152	-0.222	-0.104
													2747.5	-0.157885	-3.63727				3151	-0.312	-0.172
													2750	-0.156589	-3.41268				3150	-0.36	0.734
													2752.5	-0.131632	-3.07057				3149	-0.513	-1.076
													2755	-0.0960457	-2.68984				3148	-0.341	-1.089
													2757.5	-0.0606937	-2.3223				3147	-0.192	-0.993
													2760	-0.00840375	-1.88702				3146	-0.114	-0.983
													2762.5	0.0348863	-1.7098				3145	-0.091	-0.92
													2765	0.0675112	-1.64391				3144	-0.082	-0.603
													2767.5	0.0793553	-1.67506				3143	-0.098	-0.551
													2770	0.0593033	-1.86833				3142	-0.104	-0.306
													2772.5	-0.00062775	-2.22112				3141	-0.157	-1.413
													2775	-0.0747608	-2.49976				3140	-0.059	-0.163
													2777.5	-0.119158	-2.62889				3139	-0.148	-1.07
													2780	-0.151324	-2.62811				3138	-0.075	-1.101
													2782.5	-0.158722	-2.36697				3137	-0.052	-0.892
													2785	-0.174157	-2.13798				3136	-0.059	-1.146
													2787.5	-0.184138	-2.10884				3135	-0.041	-0.666
													2790	-0.172312	-2.02923				3134	-0.066	-0.459
													2792.5	-0.142621	-1.99517				3133	-0.085	-0.599
													2795	-0.0822667	-2.02833				3132	-0.079	0.026
													2797.5	0.0250763	-1.87354				3131	-0.167	-1.036
													2800	0.127928	-1.66364				3130	-0.07	-0.976
													2802.5	0.229331	-1.45185				3129	-0.049	-0.22
													2805	0.289127	-1.54482				3128	-0.119	-0.295
													2807.5	0.340166	-1.85752				3127	-0.144	-1.034
													2810	0.361253	-2.29002				3126	-0.063	-0.6
													2812.5	0.351515	-2.46154				3125	-0.07	-0.217
													2815	0.339329	-2.62335				3124	-0.128	-0.606
													2817.5	0.320816	-2.71068				3123	-0.081	-0.679
													2820	0.294419	-2.71936				3122	-0.066	-0.315
													2822.5	0.250958	-2.7963				3121	-0.083	-0.019
													2825	0.220088	-2.61317				3120	-0.156	-0.149
													2827.5	0.181784	-2.45951				3119	-0.174	-0.023
													2830	0.162452	-2.39019				3118	-0.252	-0.365
													2832.5	0.125876	-2.53649				3117	-0.252	-0.565
													2835	0.123788	-2.53084				3116	-0.178	-0.534
													2837.5	0.122294	-2.22993				3115	-0.148	0.02
													2840	0.123203	-1.91942				3114	-0.249	-0.341
													2842.5	0.158582	-1.51698				3113	-0.256	-0.556
													2845	0.19451	-1.14714				3112	-0.183	-0.693
													2847.5	0.201908	-0.921342				3111	-0.133	0.004269
													2850	0.218135	-0.953344				3110	-0.19	-0.085
													2852.5	0.223958	-1.02696				3109	-0.261	-0.561
													2855	0.215858	-1.23588				3108	-0.185	-0.077
													2857.5	0.177941	-1.61367				3107	-0.261	-0.223
													2860	0.131204	-1.96137				3106	-0.289	-0.319
													2862.5	0.0649192	-1.98423				3105	-0.292	-0.596
													2865	-0.0175387	-2.07179				3104	-0.196	-0.351
													2867.5	-0.0508567	-2.01633				3103	-0.183	-0.42
													2870	-0.0892778	-2.0085				3102	-0.17	-0.203
													2872.5	-0.0989618	-1.89174				3101	-0.188	-0.634
													2875	-0.0992948	-1.76386				3100	-0.146	-0.523
													2877.5	-0.107629	-1.66798				3099	-0.139	-0.4
													2880	-0.101698	-1.4233				3098	-0.149	-0.268
													2882.5	-0.106612	-1.18453				3097	-0.169	-0.187
													2885	-0.108997	-1.06388				3096	-0.187	0.108
													2887.5	-0.104605	-1.33704				3095	-0.297	-0.071
													2890	-0.109555	-1.64757				3094	-0.344	-0.674
													2892.5	-0.108295	-1.84767				3093	-0.27	-0.955
													2895	-0.102733	-2.0031				3092	-0.148	-0.325
													2897.5	-0.0724837	-2.00994				3091	-0.166	-0.383
													2900	-0.0186548	-1.79462				3090	-0.168	-0.559
													2902.5	0.0287213	-1.60512				3089	-0.147	-0.817
													2905	0.0817222	-1.67879				3088	-0.086	-0.328
													2907.5	0.127721	-1.85013				3087	-0.133	0.11
													2910	0.149087	-1.9825				3086	-0.257	-0.241
													2912.5	0.156161	-1.88959				3085	-0.284	-0.311
													2915	0.167582	-1.7793				3084	-0.29	-0.359
													2917.5	0.165215	-1.8616				3083	-0.29	-0.286
													2920	0.155387	-1.99783				3082	-0.304	-0.259
													2922.5	0.122897	-2.03722				3081	-0.319	0.02
													2925	0.112871	-1.67353				3080	-0.378	0.305
													2927.5	0.0744232	-1.42353				3079	-0.451	-0.168
													2930	0.0493943	-1.52593				3078	-0.432	-0.777
													2932.5	0.0219442	-1.68419				3077	-0.329	-0.675
													2935	-0.00359775	-1.86884				3076	-0.279	-0.37
													2937.5	-0.0304447	-2.10544				3075	-0.297	-0.435
													2940	-0.0573367	-2.34222				3074	-0.298	-0.698
													2942.5	-0.0860738	-2.84583				3073	-0.209	-0.523
													2945	-0.103849	-3.32072				3072	-0.187	-0.619
													2947.5	-0.122218	-3.26089				3071	-0.164	-0.735
													2950	-0.165643	-2.69161				3070	-0.108	-0.472
													2952.5	-0.179215	-2.00291				3069	-0.11	-0.444
													2955	-0.204046	-2.12822				3068	-0.144	-0.225
													2957.5	-0.204757	-2.16337				3067	-0.183	-0.181
													2960	-0.210256	-2.1927				3066	-0.205	-0.078
													2962.5	-0.224197	-2.23231				3065	-0.285	-0.459
													2965	-0.224044	-2.21868				3064	-0.276	-0.508
													2967.5	-0.225511	-2.28916				3063	-0.212	-0.316
													2970	-0.223855	-2.34714				3062	-0.205	-0.292
													2972.5	-0.212461	-2.4025				3061	-0.204	-0.344
													2975	-0.212956	-2.53369				3060	-0.198	-0.414
													2977.5	-0.20905	-2.66391				3059	-0.186	-0.281
													2980	-0.201607	-2.95717				3058	-0.196	-0.144
													2982.5	-0.196423	-3.25947				3057	-0.267	-0.25
													2985	-0.186937	-3.51504				3056	-0.298	-0.439
													2987.5	-0.176371	-3.74736				3055	-0.29	-0.729
													2990	-0.130687	-3.82848				3054	-0.193	-0.663
													2992.5	-0.0642038	-3.75637				3053	-0.156	-1.512
													2995	0.0293512	-3.57597				3052	-0.057	-1.516
													2997.5	0.0816773	-3.44389				3051	-0.025	-1.316
													3000	0.146477	-3.20084				3050	-0.03	-1.262
													3005	0.195005	-3.0403				3049	-0.034	-1.225
													3010	0.238367	-2.97991				3048	-0.038	-1.329
													3015	0.27875	-2.93144				3047	-0.026	-1.06
													3020	0.318926	-2.83837				3046	-0.04	-0.61
													3025	0.339419	-2.80485				3045	-0.071	0.248
													3030	0.356636	-2.71121				3044	-0.193	-0.756
													3035	0.343577	-2.48887				3043	-0.13	-0.712
													3040	0.341588	-2.22224				3042	-0.084	-0.748
													3045	0.310835	-2.30089				3041	-0.07	-0.519
													3050	0.273926	-2.48083				3040	-0.08	-0.662
													3055	0.265394	-2.51632				3039	-0.072	-0.427
													3060	0.292223	-2.32825				3038	-0.082	0.46
													3065	0.327764	-2.10532				3037	-0.278	0.159
													3070	0.341696	-2.09759				3036	-0.366	-0.055
													3075	0.340418	-2.18346				3035	-0.386	0.004118
													3080	0.323444	-2.19229				3034	-0.406	-0.988
													3085	0.279209	-2.01389				3033	-0.258	-0.533
													3090	0.224192	-1.87862				3032	-0.192	-0.265
													3095	0.165179	-2.01838				3031	-0.194	-0.288
													3100	0.0994073	-2.23301				3030	-0.192	-1.159
													3105	0.0521303	-2.3796				3029	-0.081	-0.95
													3110	0.00332325	-2.54253				3028	-0.064	-0.981
													3115	-0.0321367	-2.65207				3027	-0.053	-1.04
													3120	-0.0806377	-2.39638				3026	-0.043	-1.121
													3125	-0.110185	-2.01386				3025	-0.031	-1.03
													3130	-0.133342	-1.9272				3024	-0.034	-0.959
													3135	-0.14659	-2.25477				3023	-0.039	-1.017
													3140	-0.175876	-2.6465				3022	-0.034	-1.187
													3145	-0.187882	-2.60547				3021	-0.019	-1.37
													3150	-0.205279	-2.56199				3020	0.001473	-1.574
													3155	-0.213784	-2.4755				3019	0.026	-1.477
													3160	-0.222289	-2.3803				3018	0.03	-1.436
													3165	-0.215764	-2.22499				3017	0.028	-0.998
													3170	-0.208411	-2.22546				3016	-0.005393	-1.155
													3175	-0.202309	-2.23336				3015	-0.002937	-1.293
													3180	-0.196342	-2.34857				3014	0.009064	-1.486
													3185	-0.177217	-2.51434				3013	0.029	-1.487
													3190	-0.195505	-2.82099				3012	0.038	-1.377
													3195	-0.191905	-2.77428				3011	0.032	-1.294
													3200	-0.187657	-2.72499				3010	0.024	-1.604
													3205	-0.18574	-2.72987				3009	0.048	-1.621
													3210	-0.165076	-2.69567				3008	0.059	-1.698
													3215	-0.151918	-2.6966				3007	0.072	-0.935
													3220	-0.14515	-2.78259				3006	0.014	-1.061
													3225	-0.134314	-2.85231				3005	0.005215	-1.195
													3230	-0.0928058	-2.68257				3004	0.012	-1.376
													3235	-0.0424148	-2.40025				3003	0.028	-1.546
													3240	0.0449932	-2.04512				3002	0.048	-1.272
													3245	0.133625	-2.20745				3001	0.032	-1.132
													3250	0.211061	-2.41456				3000	0.016	-0.94
													3255	0.291395	-2.33735				2999	-0.003657	-0.872
													3260	0.350201	-2.19904				2998	-0.015	-0.781
													3265	0.379856	-2.1522				2997	-0.025	-0.573
													3270	0.38594	-2.07941				2996	-0.043	-0.078
													3275	0.384959	-2.03487				2995	-0.12	-0.309
													3280	0.36182	-2.16896				2994	-0.129	-0.36
													3285	0.316955	-2.42918				2993	-0.13	0.177
													3290	0.25841	-2.64113				2992	-0.252	-0.778
													3295	0.218729	-2.41221				2991	-0.14	-1.148
													3300	0.171263	-2.21443				2990	-0.049	0.161
													3305	0.127919	-2.20428				2989	-0.156	0.07
													3310	0.112403	-2.15328				2988	-0.254	-0.44
													3315	0.0851153	-2.16661				2987	-0.185	-0.167
													3320	0.0744143	-2.16096				2986	-0.189	-0.275
													3325	0.0542902	-2.193				2985	-0.18	-0.935
													3330	0.0445612	-1.88986				2984	-0.079	-0.343
													3335	0.0419962	-1.48018				2983	-0.121	-0.629
													3340	0.0360292	-1.19054				2982	-0.081	-0.589
													3345	0.0371363	-1.10535				2981	-0.073	-1.492
													3350	0.0450023	-0.993131				2980	-0.015	-0.738
													3355	0.0526882	-1.21972				2979	-0.047	-0.884
													3360	0.0790312	-1.43739				2978	-0.043	-1.055
													3365	0.0825053	-1.67077				2977	-0.03	-1.58
													3370	0.1127	-1.66305				2976	0.014	0.026
													3375	0.111404	-1.7813				2975	-0.08	-0.429
													3380	0.111179	-1.80957				2974	-0.075	-0.637
													3385	0.108479	-1.83652				2973	-0.062	-0.813
													3390	0.0920992	-1.87209				2972	-0.048	-1.481
													3395	0.0374333	-1.99384				2971	0.0009457	-1.09
													3400	-0.00799875	-2.07866				2970	-0.012	-0.894
													3405	-0.0957487	-2.60349				2969	-0.028	-0.86
													3410	-0.135142	-2.95488				2968	-0.034	-1.284
													3415	-0.174238	-3.02599				2967	-0.006092	-0.936
													3420	-0.194794	-2.68827				2966	-0.022	-0.012
													3425	-0.203299	-2.30235				2965	-0.121	-0.392
													3430	-0.204415	-2.29766				2964	-0.122	-0.248
													3435	-0.217303	-2.34921				2963	-0.14	0.144
													3440	-0.219328	-2.44645				2962	-0.254	-0.519
													3445	-0.209788	-2.58596				2961	-0.173	-0.366
													3450	-0.183238	-2.65214				2960	-0.157	0.601
													3455	-0.168649	-2.56148				2959	-0.357	-0.417
													3460	-0.149272	-2.45167				2958	-0.322	-0.491
													3465	-0.0954607	-2.61176				2957	-0.288	-0.536
													3470	-0.0603067	-3.18182				2956	-0.259	-0.352
													3475	-0.0287167	-3.72419				2955	-0.271	-0.312
													3480	-0.00292275	-3.75023				2954	-0.287	-0.029
													3485	0.0182003	-3.79495				2953	-0.349	-0.632
													3490	0.0352193	-3.73102				2952	-0.288	0.109
													3495	0.0122332	-3.74221				2951	-0.375	0.046
													3500	-0.0286087	-3.77479				2950	-0.417	0.015
													3505	-0.0671018	-3.42806				2949	-0.435	-0.27
													3510	-0.115513	-3.121				2948	-0.411	-0.335
													3515	-0.143107	-2.93826				2947	-0.394	-0.5
													3520	-0.183085	-2.9205				2946	-0.359	-0.508
													3525	-0.204982	-2.88407				2945	-0.335	-0.542
													3530	-0.219913	-3.08916				2944	-0.314	-0.19
													3535	-0.241837	-3.32222				2943	-0.36	0.207
													3540	-0.258028	-3.09798				2942	-0.445	0.084
													3545	-0.271042	-2.66548				2941	-0.473	0.031
													3550	-0.277522	-2.3445				2940	-0.481	-1.048
													3555	-0.294118	-2.5724				2939	-0.327	-0.743
													3560	-0.295612	-2.73989				2938	-0.226	-0.122
													3565	-0.29959	-2.63181				2937	-0.311	-0.369
													3570	-0.298582	-2.40165				2936	-0.326	-1.693
													3575	-0.30508	-2.27292				2935	-0.106	-1.002
													3580	-0.299815	-2.30031				2934	-0.09	-1.062
													3585	-0.303244	-2.36248				2933	-0.075	-0.634
													3590	-0.303307	-2.32261				2932	-0.096	-0.903
													3595	-0.301597	-2.25116				2931	-0.08	-1.201
													3600	-0.303325	-2.16371				2930	-0.052	-1.425
													3605	-0.304558	-2.00713				2929	-0.024	-1.183
													3610	-0.307132	-1.85591				2928	-0.032	-1.163
													3615	-0.30895	-2.037				2927	-0.036	-1.657
													3620	-0.308338	-2.27683				2926	0.00387	-0.995
													3625	-0.311866	-2.47033				2925	-0.031	-1.169
													3630	-0.31093	-2.53119				2924	-0.026	-1.24
													3635	-0.303136	-2.56463				2923	-0.016	-1.002
													3640	-0.290716	-2.63624				2922	-0.03	-0.189
													3645	-0.274417	-2.70026				2921	-0.087	-0.634
													3650	-0.22939	-2.6947				2920	-0.072	-0.216
													3655	-0.168298	-2.6926				2919	-0.131	0.006484
													3660	-0.0914197	-2.62737				2918	-0.184	-0.45
													3665	0.0148702	-2.17573				2917	-0.156	-0.978
													3670	0.116831	-1.71943				2916	-0.07	-0.474
													3675	0.201773	-1.41078				2915	-0.079	0.414
													3680	0.268193	-1.27432				2914	-0.268	-1.045
													3685	0.295328	-1.29499				2913	-0.123	-0.687
													3690	0.276248	-1.59466				2912	-0.078	-0.413
													3695	0.238385	-1.97224				2911	-0.083	-0.752
													3700	0.194888	-2.3164				2910	-0.064	-0.139
													3705	0.158177	-2.5763				2909	-0.133	-0.071
													3710	0.129305	-2.80367				2908	-0.174	-0.83
													3715	0.134084	-2.83301				2907	-0.077	-0.566
													3720	0.175394	-2.71622				2906	-0.071	0.125
													3725	0.211673	-2.41827				2905	-0.166	-0.636
													3730	0.258059	-1.9097				2904	-0.12	-0.677
													3735	0.258212	-1.61348				2903	-0.074	0.088
													3740	0.26453	-1.68512				2902	-0.163	-0.129
													3745	0.255179	-1.81943				2901	-0.178	-0.719
													3750	0.214193	-1.88057				2900	-0.116	-0.323
													3755	0.170876	-1.81156				2899	-0.134	-0.262
													3760	0.105077	-1.83793				2898	-0.15	-0.732
													3765	0.0340312	-1.92829				2897	-0.076	-1.021
													3770	-0.0323437	-1.99997				2896	-0.044	-0.502
													3775	-0.0830137	-2.11152				2895	-0.065	-0.869
													3780	-0.110806	-2.19038				2894	-0.048	-1.124
													3785	-0.142216	-2.25285				2893	-0.026	-0.048
													3790	-0.14947	-2.05574				2892	-0.121	-0.38
													3795	-0.154861	-1.85118				2891	-0.126	-0.671
													3800	-0.160657	-1.97907				2890	-0.072	-0.653
													3805	-0.156499	-2.22086				2889	-0.061	-0.695
													3810	-0.154321	-2.39397				2888	-0.055	-1.425
													3815	-0.140191	-2.22438				2887	-0.006762	-1.231
													3820	-0.117034	-2.01869				2886	-0.006897	-1.231
													3825	-0.113605	-2.41051				2885	-0.006906	-1.174
													3830	-0.106099	-2.9781				2884	-0.011	-1.176
													3835	-0.128329	-3.44788				2883	-0.011	-0.875
													3840	-0.146878	-3.26365				2882	-0.03	-0.854
													3845	-0.178612	-3.13216				2881	-0.036	-1.15
													3850	-0.207889	-3.07865				2880	-0.017	-1.113
													3855	-0.231604	-3.02815				2879	-0.013	-0.949
													3860	-0.230749	-2.91815				2878	-0.022	-0.612
													3865	-0.220426	-2.8607				2877	-0.047	-0.157
													3870	-0.214504	-2.82086				2876	-0.115	-0.344
													3875	-0.209671	-2.70556				2875	-0.125	-0.289
													3880	-0.207781	-2.58494				2874	-0.137	-0.178
													3885	-0.200014	-2.3511				2873	-0.155	-0.501
													3890	-0.192076	-1.94785				2872	-0.127	-0.538
													3895	-0.183382	-1.54159				2871	-0.078	-0.385
													3900	-0.179476	-1.77321				2870	-0.076	0.377
													3905	-0.151774	-2.00159				2869	-0.251	-0.493
													3910	-0.116503	-2.09784				2868	-0.176	-0.458
													3915	-0.0907807	-2.07571				2867	-0.148	-0.302
													3920	-0.0726187	-2.08382				2866	-0.154	-0.037
													3925	-0.0681458	-1.90955				2865	-0.187	-0.505
													3930	-0.0892327	-1.81623				2864	-0.149	-0.96
													3935	-0.123271	-1.85308				2863	-0.068	-0.743
													3940	-0.154258	-1.97703				2862	-0.06	-0.221
													3945	-0.183445	-2.09378				2861	-0.121	0.488
													3950	-0.225214	-2.26085				2860	-0.309	-1.452
													3955	-0.255022	-2.38009				2859	-0.07	-1.553
													3960	-0.265201	-2.45233				2858	-0.008337	-0.96
													3965	-0.281176	-2.58084				2857	-0.03	-0.207
													3970	-0.293497	-2.69753				2856	-0.078	-0.185
													3975	-0.294019	-3.0065				2855	-0.131	-0.181
													3980	-0.29212	-3.30578				2854	-0.156	-1.422
													3985	-0.290086	-3.2848				2853	-0.037	-1.036
													3990	-0.285874	-2.97722				2852	-0.03	-1.097
													3995	-0.287809	-2.71029				2851	-0.022	-1.478
													4000	-0.291418	-2.70857				2850	0.009703	-1.365
													4005	-0.288826	-2.68205				2849	0.014	-1.141
													4010	-0.284686	-2.61174				2848	-0.0006827	-0.655
													4015	-0.280114	-2.5127				2847	-0.038	-0.529
													4020	-0.289834	-2.49296				2846	-0.055	-1.048
													4025	-0.28888	-2.61836				2845	-0.026	-1.477
													4030	-0.290041	-2.75222				2844	0.014	-1.154
													4035	-0.28294	-3.02573				2843	0.002604	-0.567
													4040	-0.272581	-3.38808				2842	-0.041	-0.326
													4045	-0.263302	-3.76707				2841	-0.068	-0.291
													4050	-0.216349	-4.06381				2840	-0.108	-1.366
													4055	-0.166156	-4.34759				2839	-0.016	-1.188
													4060	-0.115081	-4.26757				2838	-0.002568	-0.358
													4065	-0.100303	-4.16				2837	-0.055	-0.323
													4070	-0.103138	-4.07361				2836	-0.071	0.461
													4075	-0.125989	-3.86945				2835	-0.262	-1.687
													4080	-0.148111	-3.66238				2834	-0.034	-1.132
													4085	-0.185218	-3.68144				2833	-0.012	-0.112
													4090	-0.220354	-3.79104				2832	-0.074	-0.282
													4095	-0.243142	-3.84468				2831	-0.112	-0.198
													4100	-0.258748	-3.72145				2830	-0.14	0.011
													4105	-0.269152	-3.57742				2829	-0.178	-0.384
													4110	-0.280411	-3.52871				2828	-0.152	-0.574
													4115	-0.280951	-3.54634				2827	-0.119	-0.095
													4120	-0.283651	-3.57261				2826	-0.16	0.465
													4125	-0.285604	-3.43412				2825	-0.331	0.124
													4130	-0.27673	-3.22845				2824	-0.387	-0.182
													4135	-0.281428	-3.1434				2823	-0.382	-0.913
													4140	-0.261205	-3.12439				2822	-0.257	-0.73
													4145	-0.24892	-3.13713				2821	-0.172	-0.676
													4150	-0.259261	-3.11037				2820	-0.139	-0.764
													4155	-0.259738	-2.98851				2819	-0.09	-0.593
													4160	-0.268882	-2.92618				2818	-0.085	-0.965
													4165	-0.270268	-3.02455				2817	-0.059	-1.174
													4170	-0.27349	-3.13026				2816	-0.036	-0.853
													4175	-0.267361	-3.01844				2815	-0.05	-1.281
													4180	-0.256831	-2.72879				2814	-0.022	-0.624
													4185	-0.243304	-2.42715				2813	-0.057	-0.586
													4190	-0.23533	-2.51272				2812	-0.068	-0.855
													4195	-0.222442	-2.6004				2811	-0.052	-0.907
													4200	-0.214612	-2.61966				2810	-0.043	-0.742
													4205	-0.197899	-2.44451				2809	-0.051	-0.642
													4210	-0.184498	-2.28262				2808	-0.059	-2.138
													4215	-0.15091	-2.27903				2807	0.046	-1.016
													4220	-0.101698	-2.2833				2806	-0.005397	-0.12
													4225	-0.0617378	-2.27248				2805	-0.078	-0.958
													4230	-0.0203107	-2.02942				2804	-0.042	-1.439
													4235	0.0155183	-1.80875				2803	0.002212	-1.857
													4240	0.0414653	-1.98124				2802	0.051	-2.059
													4245	0.0472163	-2.46876				2801	0.091	-0.901
													4250	0.0349942	-3.0178				2800	0.01	-0.641
													4255	0.0278212	-2.90725				2799	-0.032	-0.59
													4260	-0.00620775	-2.90413				2798	-0.048	-0.8
													4265	-0.0246757	-2.95198				2797	-0.039	-1.595
													4270	-0.0409298	-3.14076				2796	0.022	-1.206
													4275	-0.0541237	-3.3173				2795	0.011	-0.262
													4280	-0.0553478	-3.10611				2794	-0.058	0.33
													4285	-0.0530077	-2.81828				2793	-0.179	-0.232
													4290	-0.0326408	-2.52254				2792	-0.172	-0.14
													4295	-0.0226777	-2.45175				2791	-0.18	0.098
													4300	0.0126292	-2.27958				2790	-0.278	-0.46
													4305	0.0257243	-2.2171				2789	-0.251	-1.212
													4310	0.0357323	-2.17707				2788	-0.077	0.004471
													4315	0.0157522	-2.24197				2787	-0.159	-0.066
													4320	-0.0169627	-2.20265				2786	-0.187	0.079
													4325	-0.0683258	-2.23793				2785	-0.284	-0.586
													4330	-0.124342	-2.3307				2784	-0.187	-0.001083
													4335	-0.171673	-2.4272				2783	-0.271	-0.037
													4340	-0.201373	-2.45318				2782	-0.326	-0.024
													4345	-0.219922	-2.60482				2781	-0.367	-0.417
													4350	-0.23434	-2.75532				2780	-0.333	-0.442
													4355	-0.246238	-2.8393				2779	-0.309	-0.062
													4360	-0.254617	-2.79546				2778	-0.359	-0.135
													4365	-0.266281	-2.76476				2777	-0.379	-1.006
													4370	-0.272833	-2.59819				2776	-0.197	-0.179
													4375	-0.286414	-2.42046				2775	-0.209	0.108
													4380	-0.287557	-2.22526				2774	-0.32	-0.56
													4385	-0.286684	-2.19083				2773	-0.281	-0.84
													4390	-0.274462	-2.111				2772	-0.175	0.083
													4395	-0.289033	-2.18282				2771	-0.293	-0.405
													4400	-0.302533	-2.28323				2770	-0.292	-0.487
													4405	-0.289339	-2.27687				2769	-0.278	-0.674
													4410	-0.293785	-2.20329				2768	-0.196	-0.612
													4415	-0.291463	-2.10118				2767	-0.165	-0.48
													4420	-0.291427	-2.08945				2766	-0.166	-1.332
													4425	-0.288124	-2.18453				2765	-0.072	-1.204
													4430	-0.285649	-2.28292				2764	-0.052	-0.755
													4435	-0.301822	-2.44325				2763	-0.073	-1.154
													4440	-0.303937	-2.54453				2762	-0.049	-0.78
													4445	-0.300499	-2.57678				2761	-0.066	-0.807
													4450	-0.26944	-2.34425				2760	-0.069	-0.632
													4455	-0.231487	-2.08414				2759	-0.08	-0.354
													4460	-0.191617	-2.49537				2758	-0.098	-0.338
													4465	-0.136303	-3.21484				2757	-0.138	-0.336
													4470	-0.0915637	-3.53688				2756	-0.157	-0.402
													4475	-0.0540067	-3.40885				2755	-0.158	-0.406
													4480	-0.00628875	-3.43543				2754	-0.158	-0.666
													4485	0.0532193	-3.50815				2753	-0.094	-0.43
													4490	0.104852	-3.2047				2752	-0.092	-0.936
													4495	0.182864	-2.73567				2751	-0.061	-0.427
													4500	0.230564	-2.3673				2750	-0.082	-0.367
													4505	0.234101	-2.14556				2749	-0.09	-0.393
													4510	0.159959	-2.15358				2748	-0.09	0.694
													4515	0.0684383	-2.2415				2747	-0.329	0.105
													4520	-0.0157028	-2.3117				2746	-0.389	-0.015
													4525	-0.0745087	-2.59114				2745	-0.406	-0.728
													4530	-0.132613	-3.02332				2744	-0.307	-0.356
													4535	-0.143305	-3.16995				2743	-0.307	-0.163
													4540	-0.135655	-3.20056				2742	-0.341	-0.695
													4545	-0.152215	-2.91165				2741	-0.273	-0.734
													4550	-0.149047	-2.56115				2740	-0.185	-0.391
													4555	-0.185677	-2.41912				2739	-0.183	-0.199
													4560	-0.20176	-2.46935				2738	-0.203	-0.516
													4565	-0.269143	-3.04964				2737	-0.175	-0.59
													4570	-0.289888	-2.87559				2736	-0.152	-0.951
													4575	-0.315979	-2.42504				2735	-0.085	-0.505
													4580	-0.321748	-2.46175				2734	-0.095	-0.05
													4585	-0.333484	-2.60245				2733	-0.174	-0.935
													4590	-0.336238	-2.3915				2732	-0.086	-0.982
													4595	-0.329344	-2.13088				2731	-0.061	-0.662
													4600	-0.310156	-1.78777				2730	-0.073	-1.469
													4605	-0.307708	-1.6805				2729	-0.022	-1.719
													4610	-0.29167	-1.72734				2728	0.016	-0.914
													4615	-0.285163	-1.712				2727	-0.029	-2.604
													4620	-0.288961	-1.68279				2726	0.094	-2.012
													4625	-0.277765	-1.9306				2725	0.085	-1.237
													4630	-0.244987	-2.15188				2724	0.021	-2.047
													4635	-0.182068	-2.18876				2723	0.072	-2.267
													4640	-0.0918517	-2.06334				2722	0.118	-2.893
													4645	0.0149962	-1.70254				2721	0.21	-3.362
													4650	0.0818843	-1.37542				2720	0.319	-2.242
													4655	0.137027	-0.932883				2719	0.241	-2.163
													4660	0.144218	-0.978199				2718	0.199	-2.711
													4665	0.128504	-1.28522				2717	0.252	-0.896
													4670	0.0853132	-1.7946				2716	0.085	-1.12
													4675	0.0479902	-2.28529				2715	0.045	-3.302
													4680	0.0134573	-2.33464				2714	0.259	-2.385
													4685	-0.0371138	-2.52434				2713	0.25	-1.74
													4690	-0.107359	-3.04948				2712	0.177	-2.083
													4695	-0.163969	-3.38745				2711	0.184	-2.468
													4700	-0.233494	-3.59896				2710	0.233	-2.181
													4705	-0.285649	-3.31112				2709	0.223	-2.103
													4710	-0.25963	-2.45236				2708	0.21	-2.177
													4715	-0.230776	-2.34918				2707	0.216	-1.521
													4720	-0.153583	-2.22255				2706	0.146	-1.448
													4725	-0.0700898	-2.28812				2705	0.111	-2.044
[truncated: 3,335 more rows]

## Sheet: Figure 6
	Atmospheric CO2 estimited by δ11B				Summer insolation					δ18Osw of Site 982 and 1241						BWT of Site 982 and 1241						SST of Site 982				SST of Site 999				SST of Site 1241			Fish debris Nd isotope data (εNd) at IODP Site U1313 and ODP Site 1267
Source	de la Vega et al., 2020 (https://doi.org/10.1038/s41598-020-67154-8)				Laskar et al., 2004 (https://doi.org/10.1051/0004-6361:20041335)					This Study						This Study						Source: Herbert et al., 2016 (https://doi.org/10.1038/ngeo2813)				Source: De Schepper et al. 2013 (https://doi.org/10.1371/journal.pone.0081508)				Source: Groeneveld, J. Effect of the Pliocene closure of the Panamanian Gateway on Caribbean and east Pacific sea surface temperatures and salinities by applying combined Mg/Ca and δ18O measurements (5.6-2.2 Ma)			Source: Kirby et al., 2020 (https://doi.org/10.1016/j.quascirev.2020.106644)
										982			1241			982			1241														U1313			1267
	Age	pCO2.av			Age	Southern Hemispher	Northern Hemispher			Age	δ18Osw		Age	δ18Osw		Age	BWT		Age	BWT		Age	SST			Age [ka BP]	SST (3-8) [℃] (mixed layer, G. bulloides, SS...)			Age	SST		Age	εNd		Age	εNd
	ka BP	ppm			ka BP	W/m2	W/m2			ka BP	‰		ka BP	‰		ka BP	℃		ka BP	℃		ka BP	℃			3179	25.64			ka BP	℃		ka BP			ka BP
	2340.14	314.451			5000	511.567	470.593			3184.42			3184.35	-0.289195		3184.42			3184.35	1.92606		0.1	13.35			3183				2116	24.5		2498.9	-13.03		2503.3	-10.23
	2350.85	313.306			4999	507.459	474.694			3185.98	0.695133		3186.32			3185.98	8.22246		3186.32			0.9	12.82			3189	26.22			2121.4			2500	-12.85		2505	-10.08
	2358.08	306.224			4998	501.813	479.181			3187.54	0.932329		3188.17	-0.115175		3187.54	9.04632		3188.17	2.40901		2	13.91			3193				2125	24.2		2501.2	-12.45		2506.8	-10.08
	2378.92	401.369			4997	494.729	484.101			3189.56	0.88933		3190.03	-0.212953		3189.56	8.89096		3190.03	2.01848		3.2	14.24			3197	24.24			2129.5			2502.3	-12.31		2508.5	-9.79
	2388.39	363.494			4996	486.81	489.159			3191.66	0.866388		3191.14	-0.208784		3191.66	8.64754		3191.14	2.66543		5.5	13.65			3201				2134.5	25.6		2503.5	-11.82		2510.3	-9.5
	2396.71	368.996			4995	478.58	494.067			3193.25	0.944871		3195.6	-0.152619		3193.25	9.01764		3195.6	2.85028		6.9	14.32			3205	24.98			2139			2505.8	-11.31		2512	-9.58
	2410.93	280.395			4994	470.519	498.483			3197.41			3197.46			3197.41			3197.46			8.5	14.88			3209				2142.2	23.9		2507	-11.08		2513.8	-9.12
	2426.63	329.902			4993	463.089	502.006			3199.34	0.819313		3203.03	0.0355647		3199.34	8.68704		3203.03	3.72163		10.4	14.97			3213	24.32			2145.5			2508.3	-11		2515.5	-8.91
	2454.51	318.039			4992	456.946	504.038			3202.45	1.0529		3204.89	-0.130575		3202.45	9.7398		3204.89	3.40481		12.3	12.59			3217				2148.1	24.7		2509.3	-11.06		2517.3	-8.66
	2473.82	338.781			4991	452.167	504.414			3204.21	0.928045		3206			3204.21	8.95625		3206			14.6	12.5			3221	25.26			2152			2510.4	-10.52		2519	-8.5
	2497.34	353.974			4990	449.199	502.778			3206.55			3208.6	0.100432		3206.55			3208.6	4.14418		17.2	13.82			3225				2155.2	23.1		2511.6	-10.36		2520.8	-8.48
	2498.3	357.829			4989	448.105	499.171			3211.42	0.818457		3209.72	0.0621938		3211.42	8.50191		3209.72	3.68207		20.5	12.88			3229	24.57			2158.5			2512.7	-9.54		2522.5	-8.48
	2517.16	251.373			4988	448.87	493.875			3215.65	0.78		3212.32			3215.65	8.20865		3212.32			23.8	13.97			3233				2162.4	24.5		2513.9	-9.98		2525.5	-8.85
	2540.44	333.142			4987	451.407	487.33			3221.32			3213.43	0.0712898		3221.32			3213.43	3.58965		27.2	12.82			3237	22.83			2165			2515	-9.81		2528.6	-9.61
	2572.4	302.174			4986	455.634	479.94			3225.35	0.951202		3216.9	-0.0318062		3225.35	8.88152		3216.9	3.68207		30.7	11.29			3241				2168.2	24.5		2516	-9.93		2531.6	-10.02
	2586.5	329.134			4985	461.135	472.424			3228.83	0.791526		3218.39	0.150162		3228.83	8.20216		3218.39	3.67349		34.3	9.59			3245	24.18			2171.5			2517	-10.01		2534.6	-10.4
	2600.34	359.804			4984	467.692	465.126			3232.92			3219.33	0.019367		3232.92			3219.33	3.49723		38	9			3248				2175.4	25.1		2518	-10.28		2539.2	-10.97
	2618.69	283.019			4983	474.957	458.38			3235.7	0.893204		3221.54	-0.16211		3235.7	8.27126		3221.54	2.57629		41.6	9.88			3251	25.49			2178			2519	-9.56		2540.7	-11.01
	2626.86	307.293			4982	482.328	452.564			3241.78	0.969256		3222.49	-0.0998782		3241.78	8.79752		3222.49	2.09365		45.3	11.82			3254				2181.2	25.2		2520	-10.2		2543.8	-11.31
	2632.74	253.182			4981	489.422	447.761			3246.57	0.918974		3224.69	-0.0568943		3246.57	8.30994		3224.69	2.57301		48.9	9.44			3255	24.41			2184.5			2521	-10.46		2545.3	-11.19
	2647.36	285.775			4980	495.645	444.095			3247.96			3227.85			3247.96			3227.85			52.6	9.41			3256	23.78			2187.8	24.4		2522	-10.67		2546.8	-11.34
	2661.38	306.164			4979	500.227	441.825			3252.12	0.741394		3228.79	0.0824651		3252.12	7.51212		3228.79	3.31238		56.2	8.71			3258	23.69			2191			2523	-10.69		2549.8	-11.18
	2671.05	267.922			4978	502.685	440.973			3254.7	0.874326		3232.58	0.041486		3254.7	8.39091		3232.58	3.21996		60.1	9.44			3259	23.05			2194.3	24.1		2524.6	-11.12
	2679.21	322.849			4977	502.399	441.771			3257.35	0.771395		3234.78	-0.105619		3257.35	7.89361		3234.78	2.85028		64.6	11.79			3260	24.31			2198.1			2526	-10.46		3241.3	-11.33
	2686.16	287.793			4976	499.012	444.409			3259.05	0.722961		3235.73			3259.05	7.86096		3235.73			69.3	11.32			3261				2200.8	23.9		2526.9	-10.77		3244.2	-11.35
	2698.25	278.227			4975	492.609	448.972			3261.76	0.930563		3237.62			3261.76	8.5068		3237.62			74.2	12.97			3262	25.56			2204			2527.9	-10.65		3245.4	-11.31
	2705.51	240.527			4974	483.759	455.382			3262.77			3238.57	-0.056514		3262.77			3238.57	3.21996		79.1	13.41			3263	24.15			2207.2	24.6		2528.9	-11		3248.2	-11.28
	2710.04	318.939			4973	473.122	463.544			3263.77	1.03265		3242.04	-0.286999		3263.77	8.84361		3242.04	2.44313		83.9	13.26			3264	23.21			2211.1			2529.9	-10.98		3249.4	-11.14
	2716.09	267.164			4972	462.102	472.761			3264.52	0.839594		3243.93	-0.0740899		3264.52	7.61371		3243.93	3.28481		88.8	11.88			3265	24.57			2213.7	23.1		2530.9	-10.91		3252.3	-11.15
	2744.51	339.092			4971	451.766	482.261			3265.91	0.962203		3245.19			3265.91	8.05544		3245.19			93	12.35			3266	25.04			2217			2531.9	-9.87		3256.3	-11.12
	2751.11	322.088			4970	443.149	490.953			3267.33	0.922276		3247.4	-0.15433		3267.33	8.01177		3247.4	2.65478		96.8	12.68			3267				2220.6	24.5		2532.9	-11.04		3257.5	-11.09
	2764.59	356.162			4969	437.05	497.687			3268.44	1.00337		3248.35	-0.192479		3268.44	8.43086		3248.35	2.67089		100.5	12.97			3268	25.39			2224.9			2533.9	-10.93		3261.6	-11.05
	2778.07	282.755			4968	433.983	501.523			3270.87	1.00999		3250.87			3270.87	8.70776		3250.87			104.1	16.18			3269	25.02			2227.7	23.7		2534.9	-11.12		3262	-10.82
	2799.52	284.51			4967	433.873	502.263			3272.88	0.985372		3254.02	-0.0165349		3272.88	8.71829		3254.02	3.31238		107.8	14.62			3270	24.46			2231.3			2535.9	-11.49		3266	-11.2
	2821.86	319.211			4966	436.879	499.901			3275.7	0.964277		3256.86			3275.7	8.30686		3256.86			111.5	10.29			3271	26.9			2234.9	24.1		2536.9	-11.84		3269.7	-11.16
	2823.45	359.751			4965	442.574	495.25			3277.41	1.01396		3260.01	0.139424		3277.41	8.6014		3260.01	2.68303		115.4	16.24			3272	25.22			2238.5			2537.9	-11.96		3270.1	-11.07
	2832.34	383.055			4964	450.523	489.238			3278.63	1.05384		3262.17	-0.0671371		3278.63	8.62299		3262.17	2.12585		119.3	16			3274				2242.1	23.9		2538.8	-12.25		3273.7	-10.99
	2845.05	308.367			4963	460.361	482.657			3280.32	1.0607		3264.82	-0.156736		3280.32	8.66662		3264.82	2.20661		123.2	14.62			3274	24.64			2245.7			2539.8	-12.25		3274.6	-10.87
	2882.85	432.732			4962	471.467	476.263			3282.17	1.15208		3267.47	0.0163286		3282.17	8.5931		3267.47	2.56559		128	13.32			3276	24.83			2250	23.3		2540.7	-12.37		3276.6	-10.89
	2916.2	365.462			4961	483.219	470.522			3283.76	1.33702		3270.63	-0.121024		3283.76	8.57955		3270.63	2.48059		135.1	14.18			3277	24.02			2252.8			2541.4	-12.52		3278.6	-10.8
	2927	369.171			4960	495.076	465.637			3285.35	1.367		3273.78	-0.036415		3285.35	9.04931		3273.78	2.60427		142.4	11.41			3278	24.39			2256.4	23.6		2542.2	-12.46		3280.6	-10.99
	2942.97	335.555			4959	506.347	461.682			3287.24	1.55838		3277.56	-0.070815		3287.24	9.27338		3277.56	2.49816		149.7	9.97			3279	23.92			2260			2542.9	-12.6		3281.9	-10.95
	2950.22	354.488			4958	516.198	458.815			3289.02	1.18778		3280.4	0.0783083		3289.02	8.11521		3280.4	2.75786		157	12.97			3280				2264.2	23.2		2543.7	-12.43		3282.7	-10.84
	2950.22	404.97			4957	524.01	456.921			3291.11	1.22452		3283.56			3291.11	7.04103		3283.56			163.9	11.41			3281	23.74			2266.9			2544.4	-12.29		3284.7	-10.53
	2956.69	344.179			4956	528.915	456.172			3292.89	1.21042		3286.46	0.455436		3292.89	6.85343		3286.46	2.9427		169.2	11.29			3282	24.19			2270.4	24.8		2545.2	-12.25		3286.6	-10.39
	2971.7	327.079			4955	530.127	456.737			3294.87	1.16106		3289.14	0.330047		3294.87	6.62159		3289.14	2.01848		173.7	11.29			3282	23.61			2273.9			2545.9	-12.34		3288.1	-10.34
	2998.11	363.1			4954	527.362	458.684			3297.03	1.0932		3291.8	0.14119		3297.03	6.8568		3291.8	1.18669		178.1	13.74			3283	24.44			2278	23		2546.7	-12.41		3288.9	-10.37
	3006.65	351.336			4953	520.476	462.214			3299.18	1.10057		3294.47	0.158583		3299.18	6.90191		3294.47	1.27911		182.2	11.62			3284	24.22			2280.8			2547.4	-12.35		3290.8	-10.1
	3023.22	373.597			4952	509.799	467.464			3301.16	1.00639		3297.13	0.119001		3301.16	6.70553		3297.13	1.44199		185.9	12.12			3285				2284.3	24.3		2548.2	-12.76		3291.9	-10.07
	3041.93	407.799			4951	496.618	474.106			3303.56	1.07418		3297.39	-0.0836575		3303.56	7.00034		3297.39	0.820749		189.5	11.56			3286	24.3			2288.4			2548.9	-13.07		3292.7	-9.89
	3051.27	408.23			4950	482.05	481.843			3305.63	0.991396		3299.79	-0.140728		3305.63	7.30662		3299.79	1.09218		193	12.24			3288	24.3			2291.2	24.5		2550.4	-13.27		3294.5	-9.88
	3060.8	354.915			4949	467.545	489.903			3308.34	1.16685		3300.06	-0.206785		3308.34	7.65427		3300.06	1.16204		196.2	12.29			3288	23.63			2294.7			2551.2	-12.63		3295.7	-9.75
	3064.67	402.753			4948	454.636	497.041			3310.94	1.06179		3301.39	-0.0982303		3310.94	7.76801		3301.39	1.20559		198.8	14.12			3289	24.4			2298.1	24.5		2554.9	-11.87		3296	-9.61
	3067.99	370.979			4947	444.058	502.241			3313.84	0.955565		3302.19	-0.0793989		3313.84	7.64426		3302.19	1.31636		201.3	13.79			3290				2302.3						3297.9	-9.73
	3091.2	331.123			4946	436.483	504.443			4336.92	0.946629		3305.11	-0.0792012		4336.92	10.3082		3305.11	1.47011		203.9	13.62			3292	23.71			2305.1	24.1		3224.5	-11.58		3299.4	-9.73
	3099.49	317.697			4945	432.286	503.021			4338.43	1.11018		3305.91	-0.132384		4338.43	10.5449		3305.91	1.40319		206.4	14.62			3293	23.06			2308.5			3237	-11.55		3299.8	-9.77
	3112.2	381.754			4944	431.246	498.255			4340.16	0.997479		3312.57	-0.0987729		4340.16	9.69319		3312.57	1.78669		209	14.97			3293	24.43			2312	23.3		3242	-12.24		3302.1	-9.82
	3134.59	337.98			4943	433.121	490.863			4341.88	0.935132					4341.88	9.57547					211.9	13.44			3294	23.1			2316.1			3251.5	-12.24		3303.2	-9.88
	3146.71	328.828			4942	437.681	481.774			4343.7						4343.7						215.2	12.26			3295				2318.9	23.5		3254.5	-12.05		3304	-9.89
	3149.8	286.301			4941	444.251	472.201			4345.51	0.996423					4345.51	9.14452					218.5	13.71			3296	21.61			2322.4			3264.4	-12.39		3305.5	-9.74
	3151.75	389.259			4940	452.353	463.01			4347.36	0.971918					4347.36	9.13338					222	14.18			3297	23.9			2325.9	23.3		3271.9	-11.97		3307	-9.86
	3152.24	356.88			4939	461.559	454.672			4349	0.940152					4349	9.00112					225.5	14.38			3299	21.47			2330			3274.4	-11.51		3307.4	-9.89
	3153.05	338.056			4938	471.061	447.72			4350.88	0.904447					4350.88	9.12684					229.2	14.5			3300	23			2332.8	23.9		3276.9	-11.29		3309.2	-10
	3154.35	333.982			4937	480.318	442.237			4352.76	0.883908					4352.76	9.28017					233	11.26			3301	24.02			2336.3			3279.4	-11.22		3310.8	-10.18
	3155.33	320.058			4936	488.712	438.301			4354.68						4354.68						237.5	10.53			3302				2340.1	23.8		3281.9	-10.69		3312.6	-10.5
	3156.8	466.239			4935	495.277	436.126			4356.95	0.808954					4356.95	8.48201					243.4	9.41			3303	22.48			2343.5			3284.4	-10.42		3316.8	-10.9
	3158.75	329.636			4934	499.428	435.768			4359.21	0.871971					4359.21	9.12917					250.6	10.06			3304	22.82			2347	24.6		3286.9	-10.29		3317.9	-11.07
	3160.05	330.535			4933	500.606	437.335			4361.19	0.893972					4361.19	9.276					257.9	9.53			3306	21.2			2350.5			3288.8	-10.94		3320.2	-11.2
	3160.38	436.224			4932	498.33	441.091			4363.46						4363.46						265.9	10.65			3307	23.14			2353.2	23.1		3290.6	-11.07		3322.1	-11.24
	3161.92	408.701			4931	492.946	446.966			4365.72	1.16357					4365.72	10.2045					274.6	11.59			3308	23.37			2355			3292.4	-11.56		3324	-11.06
	3163.14	361.547			4930	485.151	454.821			4367.86	1.0397					4367.86	9.81051					282.1	12.35			3310				2357.7	24.3		3294.2	-10.71		3325.8	-11.09
	3176.65	372.067			4929	475.909	464.327			4370	1.03227					4370	10.1897					286.9	11			3310	22.24			2361.2			3296	-11.15		3327.7	-11.11
	3180.88	285.045			4928	466.61	474.68			4371.86	1.08469					4371.86	10.3625					291.2	11.18			3311	22.63			2364.7	23.2		3297.5	-11.73		3331.5	-11.12
	3181.53	311.969			4927	458.515	484.848			4375.38	1.09842					4375.38	10.3388					295	11.21			3313	22.02			2368.8			3299.6	-11.94
	3184.78	327.265			4926	452.348	493.859			4377.19	0.919741					4377.19	9.21266					298.6	13.85			3314	21.47			2371.6	23.3		3301.5	-11.57
	3185.27	343.114			4925	448.831	500.64			4379.01	1.03489					4379.01	9.90988					302.1	12.21			3315	23.67			2375.1			3303.3	-10.29
	3186.41	490.676			4924	448.192	504.604			4380.79	0.864431					4380.79	9.39834					305.5	12.35			3317				2378.5	24.7		3305.1	-9.75
	3190.83	397.073			4923	450.168	505.814			4382.51	1.12998					4382.51	10.7923					308.1	12.12			3318	22.97			2382			3306.9	-11.43
	3192.03	323.42			4922	454.592	504.553			4384.02						4384.02	9.49815					310.1	12.15			3319	23.19			2385.4	23.5		3308.7	-11.99
	3195.95	437.013			4921	461.063	501.497			4388.1	0.791277					4388.1	9.14832					312.9	12.97			3320	23.7			2388.9			3310.5	-12.7
	3202.88	349.525			4920	468.8	497.481			4390.2	0.867691					4390.2	9.34156					315.2	13.97			3321	23.65			2393	24.6		3312.3	-12.84
	3204.69	366.475			4919	477.464	493.019			4392.35	1.0025					4392.35	9.53245					317.3	14.15			3322	23.03			2395.7			3316.3	-11.36
	3205.3	437.738			4918	486.321	488.626			4394.51	0.857187					4394.51	9.60251					319.4	13.94			3323				2399.1	23.8		3321.3	-12.01
	3208.31	370.801			4917	494.73	484.609			4396.2						4396.2						321.2	14.35			3324	24.46			2402.6			3326.8	-11.45
	3211.02	394.084			4916	502.181	481.085			4396.63						4396.63						322.9	14.15			3325	22.91			2406.7	24.1
	3216.14	357.209			4915	508.191	478.114			4398.77	0.865251					4398.77	9.17933					324.7	14.56			3326	21.97			2409.4
	3217.95	409.457			4914	512.109	475.819			4401.07	1.15149					4401.07	10.0605					326.4	14.26			3327	23.65			2412.9	23.8
	3220.06	396.481			4913	513.848	474.123			4403.65						4403.65						328.2	14.88			3328	23.87			2416.3
	3220.67	345.03			4912	513.153	473.057			4405.65	1.16017					4405.65	9.65604					330	14.5			3329				2420.4	23.6
	3223.08	312.589			4911	509.984	472.674			4407.94	0.996613					4407.94	9.28776					332.1	15.79			3330	24.31			2423.1
	3223.98	385.729			4910	504.761	472.828			4409.95	1.1376					4409.95	9.70717					334.3	14.24			3330	24.19			2426.6	22.3
	3230.61	428.859			4909	497.949	473.394			4412.24	1.26696					4412.24	10.1928					336.7	12.12			3332	22.85			2443	22.2
	3233.02	311.212			4908	489.966	474.293			4414.37	0.860269					4414.37	8.5055					339.2	15.26			3332	23.39			2445.7	21.9
	3235.13	340.309			4907	481.742	475.117			4416.52						4416.52						342.2	10.59			3333	24.11			2448.4
	3236.04	372.732			4906	473.764	475.669			4418.58	1.0267					4418.58	9.13686					345.5	10.12			3334				2451.1	21.4
	3247.82	392.47			4905	466.432	475.775			4420.57	1.0539					4420.57	8.95117					348.9	10.97			3335	22.82			2453.8
	3252.14	357.727			4904	460.338	475.121															352.2	11.76			3336	24.56			2456.4	22.2
	3254.13	363.976			4903	455.533	473.76															355.5	10.38			3336	23.62			2459.1
	3260.77	376.977			4902	451.99	471.814															358.8	10.79			3339	23.58			2461.8	22.5
	3268.07	358.509			4901	449.877	469.329															362.2	12.06			3340				2464.5
	3272.06	309.26			4900	448.847	466.676															365.3	10.03			3342	25.47			2467.2	24.2
	3278.7	395.56			4899	448.764	464.089															365.5	10			3344	23.13			2469.9	24.5
	3286.67	311.88			4898	449.497	461.762															368.7	10.53			3347	22.16			2472.6	24.2
	3290.24	362.924			4897	450.805	459.906															368.9	10.5			3348	24.02			2475.3
	3293.11	307.059			4896	452.409	458.717															372.1	11.29			3350	23.47			2478
	3296.43	395.783			4895	454.473	458.075															374.9	11.29			3353				2480.7	22.5
	3299.45	380.187			4894	456.646	458.137															377.6	12.44			3354	24.19			2483.6
	3302.61	465.594			4893	459.027	458.767															380	11.38			3356	24.44			2486.3	22.9
	3304.12	420.307			4892	461.711	459.825															382.4	12.47			3359	25.31			2489
	3310.76	407.464			4891	464.611	461.257															384.9	12.38			3361	24.34			2493.1	22.9
	3314.6	421.244			4890	467.748	462.95															387.2	12.79			3363	24.22			2497.2	23.3
	3317.52	328.3			4889	471.286	464.725															389.6	13.65			3365				2501.4	24.2
	3320.3	373.312			4888	474.977	466.613															391.7	15.62			3366	23.51			2505.5
	3323.22	303.723			4887	478.81	468.548															393.8	15.03			3366	21.97			2509.6	24.1
	3326.14	426.464			4886	482.714	470.48															395.6	13.59			3367	23.83			2513.7
	3329.2	332.65			4885	486.324	472.525															397	15.03			3369				2517.8	24.3
	3332.13	318.992			4884	489.52	474.668															398.5	15.06			3371	23.83			2521.9
					4883	492.09	476.944															399.9	15.15			3373				2526	22.4
					4882	493.769	479.399															401.3	15.38			3375	23.7			2530.1
					4881	494.353	482.099															402.5	15.26			3377	22.13			2534.3	21.9
					4880	494.006	484.865															403.7	15.26			3380				2538.4
					4879	492.447	487.822															404.8	15.53			3383	24.46			2542.9	23.6
					4878	490.049	490.709															406	15.24			3386	25			2547
					4877	487.02	493.381															407.1	15.32			3389				2551.1	25.4
					4876	483.572	495.67															408.3	14.62			3392	24.59			2555.3
					4875	480.11	497.311															409.5	14.53							2556.1	24.2
					4874	477.061	498.021															410.6	14.06							2560.2
					4873	474.469	497.769															411.8	14.26							2564.3	23.2
					4872	472.747	496.356															412.9	14.85							2568.4
					4871	471.914	493.868															414.1	15.03							2572.5	23.9
					4870	471.939	490.451															418.6	14.5							2576.6
					4869	472.779	486.327															424.9	13.24							2580.8	24.7
					4868	474.334	481.728															432.8	13.15							2584.9
					4867	476.229	477.009															443.8	12.53							2589	25.2
					4866	478.368	472.371															454.2	10.62							2592.9
					4865	480.395	468.072															463	10.35							2596.7	23.9
					4864	481.993	464.311															470.9	11.71							2600.6	23.8
					4863	482.917	461.251															478	12.29							2604.4
					4862	483.029	458.942															483.9	11.59							2608.3	23.8
					4861	481.961	457.592															489.7	13.18							2611.7
					4860	479.907	457.099															495.6	13.65							2615.6	25
					4859	476.797	457.54															501.4	13.59							2619.4
					4858	472.867	458.796															507.2	12.94							2623.3	23.8
					4857	468.44	460.734															513.1	11.71							2627.1
					4856	463.96	463.084															518.9	12.32							2631	23.4
					4855	459.687	465.681															524.8	13.26							2634.8
					4854	456.172	468.129															530.7	12.56							2638.7	23.4
					4853	453.605	470.248															536.5	10.26							2642.5
					4852	452.196	471.838															541	10.5							2646.4	23.3
					4851	452.049	472.816															546.6	10							2650.2
					4850	453.205	473.155															555.1	12.74							2654.1	23.9
					4849	455.395	473.055															571.6	12.62							2657.9
					4848	458.647	472.575															586.7	14.09							2661.8	23.8
					4847	462.578	471.977															597.3	13.62							2665.6
					4846	466.97	471.411															609.7	14.41							2669.9	24.8
					4845	471.609	471.016															620.8	13.06							2673.7
					4844	476.147	470.937															629.7	12.18							2677.6	23.6
					4843	480.35	471.219															633.8	11.79							2681.4
					4842	484.062	471.913															639.7	12.03							2685.3	23.5
					4841	487.054	473.003															646.9	11.94							2689.1
					4840	489.222	474.48															654.3	11.26							2693	25
					4839	490.589	476.248															666.5	12.59							2696.5
					4838	491.11	478.247															684.3	11.32							2700	24.4
					4837	490.91	480.338															696	12.44							2703.5
					4836	490.105	482.42															703.7	14.21							2707	24.3
					4835	488.896	484.297															710.4	14							2710.5
					4834	487.322	485.931															715	12							2714.1	23.6
					4833	485.726	487.083															727.6	12.74							2717.6
					4832	484.037	487.775															746	12.12							2721.1	23.3
					4831	482.471	487.872															763.5	12.68							2724.9
					4830	481.026	487.418															773.5	13.32							2728.4	24.3
					4829	479.742	486.387															780	14.15							2731.9
					4828	478.532	484.909															785.4	13.53							2735.5	26.4
					4827	477.459	483.014															794.9	8.79							2739
					4826	476.336	480.869															811.2	11.62							2742.5	24
					4825	475.196	478.542															821.6	11.94							2746	24.3
					4824	473.915	476.205															828.5	14.38							2749.5	23.3
					4823	472.488	473.9															835.8	13.47							2753
					4822	470.838	471.791															843.4	13.15							2757.2	24.6
					4821	469.065	469.88															848.9	12.32							2761.3	23.7
					4820	467.146	468.243															855	15.41							2765.5
					4819	465.211	466.886															863.2	13.85							2769.6	23.4
					4818	463.395	465.8															875.6	12.91							2773.8
					4817	461.842	464.921															889.4	14.35							2777.9	24.1
					4816	460.701	464.245															900.7	12.18							2782.1
					4815	460.172	463.681															910.7	10.91							2786.3	24.6
					4814	460.301	463.218															924.6	9.94							2790.8
					4813	461.238	462.82															939.1	11.44							2795	25.3
					4812	462.91	462.557															948.1	13.79							2798.7
					4811	465.371	462.368															956.2	15.24							2802.4	24.5
					4810	468.341	462.475															963	11.32							2806.1
					4809	471.782	462.839															975.3	11.41							2809.8	22.6
					4808	475.341	463.613															991.5	12.32							2813.5
					4807	478.789	464.875															1006.4	11.76							2817.2	24.4
					4806	481.802	466.697															1017.8	11.82							2820.9
					4805	484.164	469.075															1026.9	12.94							2824.7	25
					4804	485.567	472.096															1034.2	13.5							2828.4
					4803	485.982	475.639															1039.3	11.38							2832.1	24.3
					4802	485.305	479.653															1044.7	13.56							2835.8
					4801	483.694	483.96															1050.1	14.76							2839.5	25.4
					4800	481.357	488.311															1055.4	14.65							2843.2
					4799	478.637	492.379															1063	13.09							2847.6	24.5
					4798	475.884	495.834															1086.1	10.38							2851.3
					4797	473.451	498.32															1106.2	12.24							2855.1	23.1
					4796	471.75	499.454															1135.2	12.29							2858.8
					4795	470.873	499.197															1149	14.94							2862.5	23.8
					4794	471.071	497.375															1166.5	15.65							2866.2
					4793	472.325	494.169															1185.5	15.88							2869.9	23.9
					4792	474.505	489.87															1207.8	13.79							2873.6
					4791	477.484	484.766															1227.4	14.68							2877.3	24.1
					4790	481.001	479.203															1242.3	15.12							2881
					4789	484.657	473.638															1252.3	11.94							2884.7	23.8
					4788	488.186	468.246															1256	11.35							2888.4
					4787	491.1	463.367															1261.1	11.74							2892.1	24.1
					4786	492.981	459.249															1267.3	11.26							2895.8
					4785	493.461	456.043															1273.6	12.88							2899.5	24.8
					4784	492.172	453.973															1279.7	12.94							2903.6
					4783	488.878	453.233															1285.4	14							2907.3	23.7
					4782	483.665	453.857															1289.8	13.35							2911
					4781	476.745	455.908															1293.1	13.71							2914.7	24
					4780	468.63	459.263															1295.5	13.65							2918.4
					4779	460.167	463.526															1297.4	13.24							2922.1	23.9
					4778	452.102	468.264															1299.2	11.91							2925.6
					4777	445.214	472.844															1301.1	11.44							2928.9	23.1
					4776	440.255	476.521															1303.2	12.68							2932.1
					4775	437.52	478.883															1305.5	13.76							2935.4	23.2
					4774	437.253	479.624															1307.9	14.12							2938.6
					4773	439.455	478.777															1310.6	14.38							2941.9	24.8
					4772	443.884	476.701															1313.5	15.32							2945.1
					4771	450.193	473.925															1316.4	16.15							2948.4	24.8
					4770	458.034	470.819															1319.6	16.06							2951.6
					4769	466.841	467.94															1322.8	15.76							2955.2	25.6
					4768	476.071	465.57															1326	14.76							2958.5
					4767	485.254	463.846															1329.2	14.65							2961.7	26.5
					4766	493.751	462.948															1332.4	15.09							2965
					4765	500.973	462.963															1335.5	14.32							2968.2	25.5
					4764	506.585	463.792															1338.6	14.15							2971.5
					4763	510.015	465.593															1341.5	13.97							2974.7	25.2
					4762	511.094	468.292															1344.6	13.06							2978
					4761	509.854	471.806															1348.2	13.29							2981.2	25.1
					4760	506.372	476.118															1351.7	13.91							2984.5
					4759	501.077	481.018															1355.3	14.91							2986.1	25.2
					4758	494.666	486.149															1358.7	15.68							2989.4
					4757	487.56	491.295															1361.8	15.62							2992.6	24.4
					4756	480.531	495.923															1364.5	15.62							2995.9
					4755	474.103	499.608															1366.9	14.06							2999.1	25.3
					4754	468.638	502.013															1369.3	15.06							3002.7
					4753	464.366	502.892															1371.7	13.18							3006	24.6
					4752	461.579	502.029															1374.3	11.79							3009.3
					4751	460.062	499.666															1377.3	10.91							3012.5	23.8
					4750	459.873	495.925															1380.2	12.18							3015.8
					4749	460.914	491.067															1383.3	11.59							3019	24.8
					4748	462.833	485.602															1386.8	12.21							3022.3
					4747	465.55	479.751															1391.3	12.91							3025.5	23.9
					4746	468.87	473.818															1396.1	13.35							3028.8
					4745	472.387	468.172															1400.6	14.88							3032.1	23.3
					4744	476.02	462.905															1405	14.91							3035.3
					4743	479.492	458.176															1409.1	13.06							3038.6	24.9
					4742	482.433	454.223															1412	12.85							3041.8
					4741	484.692	451.052															1414.3	14.29							3045.1	24.9
					4740	486.049	448.76															1416.2	13.44							3048.4
					4739	486.093	447.572															1417.8	16.5							3051.6	24.9
					4738	484.869	447.433															1419.4	14.21							3054.9
					4737	482.227	448.459															1420.8	11.91							3058.1	24.4
					4736	478.136	450.749															1422.2	10.97							3061.4
					4735	472.931	454.164															1423.6	11.41							3064.6	24.1
					4734	466.981	458.574															1425.1	13.29							3067.9
					4733	460.543	463.875															1426.6	13.76							3071.2	23.9
					4732	454.484	469.468															1428.1	14.35							3074.4
					4731	449.118	475.041															1429.4	13.44							3077.7	25.5
					4730	444.959	480.055															1430.5	13.65							3080.9
					4729	442.502	483.925															1431.5	13.82							3084.2	24.9
					4728	441.917	486.367															1432.5	13.68							3087.4
					4727	443.246	487.276															1433.6	13.74							3090.7	24.9
					4726	446.634	486.612															1434.6	13.53							3094
					4725	451.834	484.715															1435.6	13.44							3097.2	23.7
					4724	458.571	482.04															1436.7	13.85							3100.5
					4723	466.672	478.856															1437.7	13.94							3103.7	24.8
					4722	475.644	475.651															1438.7	13.79							3107
					4721	485.021	472.728															1439.7	12.82							3109.7	24.4
					4720	494.448	470.191															1440.8	13.71							3112.4
					4719	503.309	468.251															1442.2	13.29							3113.2	25.4
					4718	510.946	467.05															1443.3	13.09							3115.1
					4717	517.071	466.484															1444.3	12.79							3117.8	25.2
					4716	520.85	466.816															1445.5	13.29							3120.5
					4715	521.987	468.034															1446.7	13.65							3123.2	24.9
					4714	520.241	470.191															1448.4	13.56							3125.9
					4713	515.547	473.37															1450.1	13.68							3128.6	24.4
					4712	508.118	477.584															1452.2	13.59							3131.3
					4711	498.795	482.517															1455.5	11.94							3134	24.6
					4710	488.118	488.04															1459.2	12.06							3136.1
					4709	477.145	493.561															1463.1	11.97							3139.1	24.1
					4708	466.815	498.397															1467.3	12.94							3141.8
					4707	457.802	501.901															1471.6	12.65							3144.5	25.1
					4706	450.588	503.486															1475.9	13.15							3147.2
					4705	445.744	502.57															1480.4	15.06							3149.9	24.4
					4704	443.11	499.298															1488.3	16.24							3152.6
					4703	442.782	493.853															1491.6	16.18							3155.3	25.8
					4702	444.635	486.751															1494.6	16.53							3158
					4701	448.267	478.771															1497.4	15.97							3160.7	25.4
					4700	453.395	470.55															1500.2	15.59							3163.4
					4699	459.774	462.562															1503	15.82							3166.1	24.4
					4698	466.755	455.369															1505.8	14.79							3168.8
					4697	474.072	449.146															1508.6	15.56							3171.5	25
					4696	481.219	444.072															1511.4	14.88							3174.2
					4695	487.552	440.348															1514.5	15.12							3176.9	24.8
					4694	492.539	438.073															1517.6	14.71							3179.6
					4693	495.767	437.269															1520.7	16.35							3182.3	24.8
					4692	496.424	438.284															1525.9	16.38							3185
					4691	494.502	441.06															1527.9	15.29							3188.7	23.9
					4690	489.935	445.718															1529.8	13.88							3192.4
					4689	482.955	452.307															1531.7	14.74							3196.1	24.7
					4688	474.423	460.506															1533.6	11.44							3199.9
					4687	465.366	469.792															1535.5	12.26							3203.6	24.8
					4686	456.503	479.65															1537.4	10.32							3207.3
					4685	449.1	488.873															1539.4	12.44							3211	24.5
					4684	443.67	496.612															1541.7	14.74							3214.1
					4683	440.641	502.02															1548.1	9.94							3217.3	24.5
					4682	440.313	504.516															1550.9	12.03							3220.5
					4681	442.603	504.121															1553.8	11.97							3223.6	22.9
					4680	447.228	501.29															1556.8	12.09							3226.8
					4679	453.995	496.628															1559.9	13.38							3229.9	24.1
					4678	462.459	490.897															1563.1	13.82							3233.1
					4677	472.01	484.877															1566.6	14							3236.2	24
					4676	482.357	478.915															1570	13.94							3239.4
					4675	492.802	473.442															1573.4	14.5							3242.5	24.6
					4674	502.767	468.618															1576.8	13.5							3245.7
					4673	511.724	464.504															1580.1	12.21							3248.8	24.6
					4672	519.015	461.175															1583.2	11.44							3252
					4671	523.814	458.814															1586.2	10.65							3255.1	25
					4670	525.804	457.38															1589.1	10.62							3258.3
					4669	524.212	457.221															1592	10.03							3261.5	24.7
					4668	518.952	458.437															1594.6	10.53							3264.6
					4667	510.219	461.161															1597.1	9.97							3267.8	25.2
					4666	498.645	465.413															1599.4	12.76							3270.9
					4665	485.132	471.083															1604.2	15.59							3274.1	25.3
					4664	471.202	477.533															1606.5	14.38							3277.5
					4663	457.934	484.147															1608.9	15.03							3280.7	24.2
					4662	446.47	489.919															1611.3	14.71							3283.9
					4661	437.676	493.805															1613.6	13.65							3287	24.5
					4660	431.916	495.129															1616	12.06							3289.7
					4659	429.27	493.656															1618.3	11.47							3292.3	22.9
					4658	429.803	489.539															1620.7	12.15							3295
					4657	433.044	483.587															1623.1	14.21							3297.6	23.5
					4656	438.663	476.613															1625.4	13.35							3300.3
					4655	446.243	469.476															1627.8	12.65							3303	23.9
					4654	455.198	462.802															1630.2	13.68							3305.1
					4653	464.958	457.087															1632.6	13.79							3307.8	24.1
					4652	475.113	452.469															1634.9	14.74							3310.4
					4651	484.888	449.139															1636.8	15.12							3313.1	24.9
					4650	493.776	447.085															1638.8	14.94							3315.7
					4649	501.187	446.328															1640.7	15.82							3318.4	23.7
					4648	506.497	446.887															1642.9	15.53							3321.1
					4647	509.173	448.868															1645.3	15.32							3323.7	24.6
					4646	509.19	452.139															1648.2	14.41							3326.4
					4645	506.214	456.899															1651.2	15.53							3329.1	25.8
					4644	500.791	462.918															1654.2	14.41							3331.7
					4643	493.477	470.015															1657.1	13.06							3334.4	24.8
					4642	484.934	477.915															1660.1	14.24							3337
					4641	476.123	486.029															1663	12.85							3339.7	24.6
					4640	467.871	493.688															1665.5	12.88							3342.4
					4639	460.666	500.313															1667.8	13.38							3345	23.9
					4638	455.13	505.145															1670.4	13.76							3347.7
					4637	451.5	507.744															1673	13.74							3350.4	23.4
					4636	449.785	507.964															1675.6	15.09							3353
					4635	450.057	505.827															1679.8	15.03							3355.7	24.8
					4634	452.141	501.716															1681.9	14.71							3358.3
					4633	455.78	496.111															1684	14.79							3361	25.4
					4632	460.753	489.61															1685.8	14.59							3363.7
					4631	466.797	482.656															1687.6	13.97							3366.4	24.9
					4630	473.454	475.772															1693.5	12.38							3369.1
					4629	480.539	469.184															1698.6	10.62							3371.8	25.1
					4628	487.578	463.186															1702.5	12.41							3374.6
					4627	494.14	457.898															1706.5	14.38							3377.2	23.9
					4626	499.845	453.46															1708.9	14.15							3380
					4625	504.183	449.963															1712.8	15.47							3382.7	24.6
					4624	506.55	447.603															1717.8	13.88							3385.4
					4623	506.626	446.466															1723.7	15.47							3388.1	25.1
					4622	503.933	446.8															1730.5	15.15							3390.8
					4621	498.383	448.74															1737.9	14.82							3393.5	24.4
					4620	490.192	452.385															1749.4	11.79							3396.2
					4619	479.944	457.689															1760.5	11.44							3398.9	24
					4618	468.449	464.455															1769.1	15.09							3401.6
					4617	456.903	472.077															1779.5	15.21							3404.4	25.2
					4616	446.334	479.788															1791.8	12.88							3407.1
					4615	437.665	486.592															1805.6	13.71							3409.8	25
					4614	431.634	491.453															1818	14.06							3412.7
					4613	428.59	493.665															1827.6	15.41							3415.4	24.7
					4612	428.655	492.977															1835.9	15.35							3418.2
					4611	431.748	489.7															1846	15.82							3420.9	24.5
					4610	437.569	484.546															1858.9	12.03							3423.6
					4609	445.737	478.355															1874.7	12.56							3426.3	24.5
					4608	455.75	472.065															1892.8	14.47							3429
					4607	467.098	466.169															1912	14.35							3431.5	24.1
					4606	479.112	461.162															1926.4	15.62							3434
					4605	491.212	457.221															1940.3	14.03							3436.4	24.9
					4604	502.645	454.41															1958.7	14.18							3438.9
					4603	512.614	452.793															1975.5	14.85							3441.4	26.3
					4602	520.327	452.445															1992.3	14.38							3443.9
					4601	525.027	453.394															2000.8	13.76							3446.4	24.8
					4600	525.942	455.874															2001.6	14.65							3448.9
					4599	522.958	459.902															2008.8	13.41							3451.6	23.9
					4598	516.05	465.649															2021.5	15.41							3454.1
					4597	505.998	472.977															2031.3	16.32							3455.6	25.2
					4596	493.913	481.57															2037.9	15.53							3458
					4595	481.16	490.798															2043.5	14.53							3460.5	23.8
					4594	469.016	499.746															2048.7	14.79							3463
					4593	458.639	507.248															2053.9	14.76							3466.2	23.4
					4592	450.709	512.264															2065.2	12.59							3469.4
					4591	445.628	514.026															2071.8	12.21							3472.6	24.6
					4590	443.451	512.329															2078.5	13.56							3475.8
					4589	444.009	507.51															2085.2	12.76							3478.9	25.4
					4588	446.963	500.356															2092.3	12.29							3482.1
					4587	451.888	491.845															2100.6	11.56							3485.3	25
					4586	458.295	482.787															2109.3	13.47							3488.5
					4585	465.66	473.965															2118	13.15							3491.7	24.7
					4584	473.49	465.789															2126.9	14.56							3494.9
					4583	481.227	458.538															2139.3	15.29							3498.1	25.8
					4582	488.359	452.369															2151.8	13.21							3501.3
					4581	494.314	447.409															2161.6	10.97							3504.4	24.3
					4580	498.541	443.7															2171.3	12.26							3507.6
					4579	500.545	441.4															2181.3	14.94							3510.8	24.7
					4578	499.874	440.655															2190.4	13.62							3514
					4577	496.436	441.541															2190.8	13.03							3517.2	25.3
					4576	490.261	444.215															2199.4	12.03							3520.4
					4575	481.958	448.573															2210.4	14.18							3523.6	24.5
					4574	472.283	454.442															2222.2	13.32							3526.7
					4573	462.228	461.401															2234.5	13.06							3529.9	25.4
					4572	452.819	468.819															2248.8	11.68							3533.1	26.4
					4571	444.958	475.882															2264.5	14.09							3536.3	25.5
					4570	439.176	481.882															2290.5	12.79							3539.5
					4569	435.933	486.131															2311.5	15.21							3542.7	25
					4568	435.305	488.31															2334.2	14.09							3545.9
					4567	437.198	488.499															2355.8	14.53							3548.7	24.1
					4566	441.392	487															2371.5	12.85							3551.9
					4565	447.593	484.289															2383.7	15.06							3555.1	25.5
					4564	455.304	481.024															2395.3	16.35							3558.3
					4563	464.164	477.613															2405.4	14.41							3561.5	25
					4562	473.707	474.378															2414	13.24							3564.7
					4561	483.33	471.713															2421.3	13.29							3567.9	25.7
					4560	492.672	469.587															2428.7	13.94							3571.1
					4559	501.161	468.133															2437	10.82							3574.3	25.2
					4558	508.261	467.429															2446	12.74							3577.4
					4557	513.606	467.41															2456.2	14.97							3580.6	23.8
					4556	516.765	468.124															2457.4	14.71							3583.8
					4555	517.398	469.659															2469.6	15.68							3587	24.9
					4554	515.601	471.89															2479.7	13.65							3590
					4553	511.328	474.887															2487.2	12.79							3593.1	25.7
					4552	505.033	478.501															2493.8	13.26							3596.1
					4551	497.231	482.55															2496	14.26							3599.1	25
					4550	488.65	486.691															2498.1	14.97							3602.2
					4549	479.84	490.646															2500.2	15.44							3605.2	25.1
					4548	471.663	493.82															2502.3	15.12							3608.3
					4547	464.462	495.91															2504.5	14.79							3611.3	26
					4546	458.682	496.553															2506.6	15.62							3614.4
					4545	454.566	495.537															2508.8	13.85							3617.4	24.8
					4544	452.144	492.94															2510.9	13.35							3620.4
					4543	451.306	489.031															2513.1	12.35							3623.5	24.8
					4542	452.058	484.04															2515.2	12.26							3626.5
					4541	454.033	478.503															2517.4	11.44							3629.5	24.2
					4540	457.035	472.816															2519.5	10.76							3632.6
					4539	460.811	467.28															2521.7	10.5							3635.6	24.6
					4538	465.041	462.226															2523.8	10.88							3638.6
					4537	469.367	457.912															2526.1	10.68							3641.7	24.4
					4536	473.621	454.366															2528.4	10.65							3644.7
					4535	477.403	451.788															2531	10.97							3647.8	26.5
					4534	480.469	450.236															2533.7	10.74							3650.8
					4533	482.684	449.664															2537.5	11.12							3653.9	26.6
					4532	483.813	450.158															2542.2	12.79							3656.9
					4531	483.716	451.737															2546.9	14.85							3659.9	26.6
					4530	482.638	454.195															2551.6	13.79							3663
					4529	480.4	457.634															2556.3	14.5							3666	25.3
					4528	477.409	461.786															2561	15							3668.9
					4527	473.883	466.478															2565.6	15.68							3671.9	25.2
					4526	470.103	471.492															2570.1	14.38							3674.8
					4525	466.362	476.563															2574.7	15.41							3677.8	25.8
					4524	463.137	481.251															2579.2	14.15							3680.7
					4523	460.434	485.431															2583.7	14.94							3683.6	26.3
					4522	458.649	488.708															2588.2	13.88							3686.6
					4521	457.904	490.874															2592.3	13.5							3689.5	26.1
					4520	458.214	491.891															2595.4	14.29							3692.5
					4519	459.61	491.733															2596.5	13.79							3695.4	24.8
					4518	462.184	490.395															2600.5	13.44							3698.4
					4517	465.64	488.217															2604.6	12.91							3701.3	25.9
					4516	469.942	485.34															2608.7	12.94							3704.2
					4515	474.993	481.942															2612.8	13.03							3707.2	26.4
					4514	480.285	478.476															2617	13.03							3710.1
					4513	485.817	474.961															2621.5	13.35							3713.1	24.4
					4512	491.137	471.68															2626.5	13.29							3716
					4511	495.868	468.825															2631.9	13.35							3718.8	25.3
					4510	499.672	466.514															2637.4	13.97							3721.6
					4509	502.281	464.798															2642.9	15.26							3724.4	25.8
					4508	503.066	464.006															2648.3	15.44							3727.2
					4507	502.074	464.033															2654	15.21							3730	25.4
					4506	499.017	465.076															2659.6	14.71							3732.8
					4505	493.945	467.184															2664.6	14.97							3735.6	25.7
					4504	487.25	470.232															2669.1	15.29							3738.4
					4503	479.486	474.002															2673.4	15.41							3741.2	25.9
					4502	471.116	478.301															2677.7	15.26							3744
					4501	463.176	482.432															2680	15.32							3746.8	25.7
					4500	456.209	485.924															2681.3	14.94							3749.6
					4499	450.738	488.249															2683.6	15.21							3752.4	25.6
					4498	447.331	488.854															2684.7	14.18							3755.2
					4497	446.069	487.656															2688	13.56							3758	23.7
					4496	446.892	484.833															2690.2	12.88							3760.8
					4495	449.836	480.627															2691.3	11.91							3763.6	23.6
					4494	454.432	475.679															2693.2	10.97							3766.4
					4493	460.346	470.51															2694.5	12.03							3769.2	25.5
					4492	467.147	465.557															2696.7	13.65							3772
					4491	474.336	461.177															2697.8	13.03							3774.8	25.6
					4490	481.174	457.754															2699.7	14.44							3777.6
					4489	487.369	455.264															2701	14.15							3780.4	24.5
					4488	492.122	454.006															2703.2	14.62							3783.2
					4487	494.991	454.034															2704.3	14.65							3786	23.6
					4486	495.709	455.371															2706.2	14.62							3788.8
					4485	494.107	458.069															2707.6	15.21							3791.6	26.6
					4484	490.22	462.151															2710.1	14.97							3794.4
					4483	484.848	467.207															2713.9	14.74							3797.2	26.1
					4482	478.378	473.083															2718.1	14.06							3800
					4481	471.781	479.159															2721.9	14.32							3802.8	26
					4480	465.915	484.756															2726.2	14.21							3805.6
					4479	461.318	489.316															2730.2	14.82							3808.4	23.9
					4478	458.408	492.353															2734.7	14.82							3811.2
					4477	457.548	493.497															2738.7	14.44							3814	25.4
					4476	458.535	492.901															2743.5	14.97							3816.8
					4475	461.208	490.85															2747.7	14.91							3819.6	25.5
					4474	465.394	487.649															2752.9	15.03							3822.4
					4473	470.451	483.945															2757.6	14.91							3825.2	23.7
					4472	476.003	480.089															2763	15.85							3828
					4471	481.656	476.372															2767.6	15.76							3830.8	24.1
					4470	486.704	473.143															2772.7	15.59							3833.6
					4469	490.769	470.542															2777.2	15.59							3836.4	26.2
					4468	493.573	468.572															2782.1	15.79							3839.2
					4467	494.536	467.489															2786.2	15.85							3842	24.3
					4466	493.743	467.164															2790.4	16.29							3844.8	25.2
					4465	491.183	467.601															2794.5	16.32							3847.6	25.5
					4464	487.005	468.763															2798.3	16.59							3850.4	25.3
					4463	481.705	470.431															2801.1	14.97							3853.2	25.4
					4462	475.95	472.26															2803.8	14.53							3856	25.9
					4461	470.049	474.125															2806.5	14.12							3858.8	25.4
					4460	464.826	475.508															2809.3	13.97							3861.6	25.9
					4459	460.635	476.19															2810.6	14.5							3864.4	25.5
					4458	457.679	476.064															2812.4	14.53							3867.2	25.9
					4457	456.191	475.039															2813.6	13.94							3870	24.7
					4456	456.216	473.201															2815.2	13.24							3872.8	25.3
					4455	457.383	470.954															2816.6	12.97							3875.6	24.8
					4454	459.717	468.413															2817.9	13.65							3878.4	25.7
					4453	462.798	465.982															2819.3	14.76							3881.2	25.5
					4452	466.218	463.955															2820.5	15.38							3884	26.4
					4451	469.765	462.487															2821.5	15.97							3886.8	25.2
					4450	473.052	461.746															2823.4	15.97							3889.6	25.2
					4449	475.705	461.895															2825.4	15.41							3892.4	24.7
					4448	477.649	462.878															2827.4	17.53							3895.2	25.4
					4447	478.713	464.707															2829.6	17.76							3898	25.4
					4446	478.841	467.33															2831.8	17.24							3900.8	25.4
					4445	478.254	470.54															2834	16.85							3903.6	25.1
					4444	477.193	474.094															2836.2	16.94							3906.4	25.1
					4443	475.741	477.872															2838.4	16.44							3909.2	25.9
					4442	474.497	481.376															2840.6	17.32							3912	25.1
					4441	473.532	484.468															2842.8	18.18							3915.5	25
					4440	473.087	486.891															2844.9	18.09							3919	25.2
					4439	473.387	488.437															2847.2	18.38							3922.5
					4438	474.453	489.051															2849.3	18							3926	25.4
					4437	476.097	488.868															2851.5	15.88							3929.5	25.9
					4436	478.467	487.833															2853.7	15.97							3933	27.1
					4435	481.15	486.254															2855.9	14.56							3936.5	27.2
					4434	483.997	484.273															2858.1	15.68							3939.9	26.2
					4433	486.814	482.051															2860.3	16.91							3943.4	24.4
					4432	489.265	479.795															2862.8	17.88							3946.9	24.8
					4431	491.036	477.695															2865.3	17.68							3950.4	26
					4430	492.055	475.793															2867.8	17.56							3953.9	25.4
					4429	492.003	474.26															2870.3	17.53							3954.3	24.3
					4428	490.738	473.204															2872.8	15.91							3957.8	25.2
					4427	488.432	472.539															2875.3	15.62							3961.3	25.2
					4426	484.945	472.421															2877.8	15.62							3964.7	26.9
					4425	480.593	472.718															2880.2	15.82							3968.2	24.8
					4424	475.714	473.303															2882.6	16.44							3971.7	24.4
					4423	470.573	474.073															2885	17.59							3975.2	24.7
					4422	465.583	474.825															2887.4	17.35							3978.7	24
					4421	461.238	475.252															2889.8	16.53							3982.2	24.5
					4420	457.688	475.285															2892	16							3985.7	25.4
					4419	455.27	474.716															2894.2	15.53							3989.2	24.6
					4418	454.133	473.509															2896.5	16.35							3992.7	24
					4417	454.233	471.748															2898.9	17.18							3996.2	24
					4416	455.524	469.585															2901.4	17.26							4000	23.5
					4415	457.918	467.164															2903.8	16.88							4003.5	22.5
					4414	461.086	464.785															2906.2	17.18							4007	24.9
					4413	464.783	462.639															2908.7	16.82							4010.5	23.9
					4412	468.798	460.865															2911.2	17.47							4014	24.3
					4411	472.616	459.714															2913.7	16.97							4017.5	24.2
					4410	476.082	459.208															2916.2	16.47							4021	24.7
					4409	478.893	459.43															2918.7	17.47							4023.9	24.5
					4408	480.73	460.46															2921.2	16.74							4026.9	25.2
					4407	481.606	462.207															2923.8	15.15							4029.8	24.9
					4406	481.46	464.646															2926.6	14.88							4032.7	24.9
					4405	480.365	467.659															2930.3	15.74							4035.7	25.5
					4404	478.586	471.063															2934.6	17.09							4036.3	25.4
					4403	476.451	474.594															2938.8	16.71							4039.2	24.7
					4402	474.174	478.079															2942.4	18.62							4042.1	25.9
					4401	472.173	481.186															2946.2	18							4045.1	24.7
					4400	470.682	483.723															2949.8	17.68							4048	25.3
					4399	469.847	485.537															2953.4	16.35							4050.9	25.1
					4398	469.768	486.583															2956.6	15.85							4053.9	24.6
					4397	470.506	486.821															2959.3	16.09							4056.8	25.3
					4396	471.829	486.462															2962	16.03							4059.7	25.2
					4395	473.731	485.572															2964.7	15.29							4062.7	25.1
					4394	475.947	484.379															2967.4	16.12							4065.6	25.7
					4393	478.221	483.055															2970	16.24							4068.5	25.1
					4392	480.423	481.733															2972.7	14.65							4071.5	26.2
					4391	482.317	480.526															2975.3	14.76							4074.4	26
					4390	483.717	479.516															2978	14.65							4077.3	24.5
					4389	484.622	478.716															2980.6	14.09							4080.3	25.7
					4388	484.955	478.105															2983.5	14.18							4083.2	24.4
					4387	484.78	477.646															2986.8	13.53							4086.1	25.6
					4386	484.206	477.261															2988.8	14.5							4089.1	23.8
					4385	483.426	476.831															2990.2	14.44							4092	24.3
					4384	482.472	476.327															2993.6	15.91							4094.9	24.6
					4383	481.63	475.624															2997.1	16.29							4097.9	24.5
					4382	480.871	474.732															3000.5	16.24							4100.8	25.3
					4381	480.257	473.659															3004	15.03							4103.7	26
					4380	479.761	472.465															3007.4	14.68							4106.7	25.8
					4379	479.273	471.241															3010.4	14.97							4109.6	24.3
					4378	478.592	470.139															3013.4	13.74							4112.5	25.1
					4377	477.629	469.263															3016.4	13.91							4115.5	26
					4376	476.128	468.763															3019.2	14.29							4118.4	23.7
					4375	474.013	468.722															3021.9	14.06							4121.3	23.6
					4374	471.215	469.211															3024.7	14.24							4124.3	24.8
					4373	467.819	470.187															3027.4	13.97							4127.2	25.9
					4372	463.976	471.588															3028.5	14.47							4130.1	25.9
					4371	460.018	473.211															3030.1	14.5							4133.1	25.4
					4370	456.327	474.772															3031	14.85							4136	25
					4369	453.288	476.001															3032.9	15.76							4138.5	26.2
					4368	451.333	476.56															3034	16.03							4141	26.5
					4367	450.768	476.224															3035.7	15.56							4143.5	25
					4366	451.756	474.934															3036.7	16.15							4146	25.2
					4365	454.451	472.741															3038.8	16.15							4148.5	25.6
					4364	458.668	469.89															3040	15.56							4150.9	26
					4363	464.326	466.671															3042	14.85							4153.4	24.8
					4362	470.983	463.491															3043.2	14.38							4155.9	25.7
					4361	478.306	460.591															3045.7	13.97							4158.4	24.1
					4360	485.691	458.309															3047.2	13.38							4160.9	24.4
					4359	492.573	456.852															3049.6	13.41							4163.4	25.7
					4358	498.264	456.372															3050.9	13							4165.9	24.8
					4357	502.139	457.053															3053.5	12.76							4168.4	25.2
					4356	503.549	459.063															3055.3	13.03							4170.9	25.4
					4355	502.204	462.457															3058.2	13.15							4173.3	25.2
					4354	497.962	467.344															3059.8	13.94							4175.8	24.3
					4353	491.176	473.616															3063	13.32							4178.3	24.7
					4352	482.629	480.944															3065.1	14.18							4180.8	24.4
					4351	473.189	488.854															3069.8	16.82							4183.3	25.6
					4350	464.1	496.408															3075.3	16.94							4185.8	26
					4349	456.27	502.67															3079.9	16.79							4188.3	25.9
					4348	450.539	506.615															3085.2	17.29							4190.8	25.9
					4347	447.308	507.623															3089.3	19.26							4193.2	24.2
					4346	446.928	505.364															3094.1	19.79							4195.7	25.6
					4345	449.109	500.406															3098.2	18.18							4198.2	27
					4344	453.788	493.351															3102.9	16.5							4200.7	25.1
					4343	460.444	485.172															3107.1	16.15							4203.2	24.5
					4342	468.592	476.781															3111	16.74							4205.7	23.9
					4341	477.685	468.754															3113	18.12							4208.2	24.3
					4340	487.1	461.513															3116.1	16.21							4210.7	25.5
					4339	496.094	455.38															3118.7	15.91							4213.2	24.8
					4338	504.021	450.428															3121.6	14.29							4215.7	26
					4337	509.974	446.834															3124	14.18							4216.9	23.7
					4336	513.177	444.793															3126.9	12.56							4219.6	24.5
					4335	512.878	444.51															3129.3	12.97							4222.1	25.2
					4334	508.671	446.223															3132.2	13.76							4224.6	25.5
					4333	500.563	450.155															3134.6	14.88							4227.1	24.7
					4332	489.306	456.289															3136.2	13.44							4229.6	24.6
					4331	476.094	464.394															3137.2	14.06							4232.1	24.2
					4330	462.501	473.773															3139.4	15.24							4234.6	25.1
					4329	450.028	483.392															3141.5	14.53							4237.1	25.3
					4328	440.048	491.777															3144.6	14.47							4239.5	25.7
					4327	433.129	497.785															3146.7	15.12							4242	24
					4326	429.903	500.304															3149.5	16.88							4244.5	24
					4325	430.186	499.28															3152	17.21							4247	24.2
					4324	433.772	495.197															3155.5	16.41							4249.5	24.9
					4323	440.196	489.042															3158.5	16.82							4252
					4322	448.961	481.863															3161.8	16.35							4254.6	23.7
					4321	459.305	474.719															3164.7	15.53							4257.5	24.5
					4320	470.746	468.095															3167.5	15.91							4260.1	25
					4319	482.503	462.412															3169.9	16.41							4262.8	23.8
					4318	493.872	457.859															3172.5	16.5							4265.4	24
					4317	504.167	454.398															3174.8	16.18							4268
					4316	512.629	452.075															3176.8	15.65							4270.7	25.2
					4315	518.371	451.021															3177	15.97							4273.3	23.9
					4314	520.896	451.219															3177.5	16.21							4275.9	25
					4313	519.623	452.878															3178.9	15.88							4278.6	24.9
					4312	514.428	456.155															3179.5	16							4281.2	25.2
					4311	505.866	460.981															3180.9	15.68							4283.8	25.1
					4310	494.649	467.321															3182.8	15.94							4286.4
					4309	482.015	474.788															3185.1	15.76							4289.1	23.7
					4308	469.424	482.63															3185.7	14.74							4291.7	23.7
					4307	457.958	490.029															3187.3	16.03							4294.3	25.5
					4306	448.524	496.006															3189.7	15.76							4297.2	24.7
					4305	441.892	499.552															3189.9	16.26							4299.9	24.1
					4304	438.113	500.322															3192.1	16.41							4302.5	24
					4303	437.231	498.285															3194.5	16.56							4305.1	25.6
					4302	439.1	493.822															3194.7	16.29							4307.7	24.3
					4301	443.259	487.805															3197.3	16.29							4310.4	24.7
					4300	449.248	481.064															3200.2	16.88							4313	25.5
					4299	456.77	474.173															3203.1	16.85							4315.7	24.7
					4298	465.033	467.875															3207	17.41							4318.5	23.7
					4297	473.713	462.376															3210.4	17.35							4321.2	23.4
					4296	482.217	457.855															3214.7	17.09							4323.9	23.7
					4295	489.952	454.477															3219	17.15							4326.6	23.7
					4294	496.393	452.257															3223.3	17.12							4328.5	24.5
					4293	501.169	451.141															3227.5	16.62							4331.3	25.6
					4292	503.639	451.323															3231.2	16.65							4334	25
					4291	503.789	452.678															3235	16.09							4336.7	25.6
					4290	501.478	455.263															3238.8	16.03							4339.5
					4289	496.957	459.006															3241.1	16.56							4342.2	24.2
					4288	490.676	463.761															3243.4	16.56							4344.9	24.4
					4287	483.434	469.149															3245.6	16.63							4347.6	23.1
					4286	475.732	474.935															3247.8	16.85							4350.4	25.5
					4285	468.423	480.538															3249.9	16.71							4353.1	24.3
					4284	462.09	485.455															3251.9	16.94							4355.8	23.1
					4283	456.99	489.366															3253.6	18.56							4358.5	23.9
					4282	453.465	491.892															3254.6	20.74							4361.3	22.7
					4281	451.642	492.871															3255.3	19.91							4364	22.4
					4280	451.243	492.541															3256.8	20.24							4366.7	24.7
					4279	452.372	490.927															3258.1	19.71							4369.5	24.1
					4278	454.715	488.406															3259.3	19.15							4372.2	26
					4277	458.024	485.323															3260.6	18.59							4375.2	24.6
					4276	462.111	481.934															3262.1	18.24							4377.9	23.2
					4275	466.845	478.421															3263.6	18.38							4380.6	24.4
					4274	471.777	475.136															3265.2	19.09							4383.4
					4273	476.986	472.022															3266.8	19.18							4386.1	26.1
					4272	482.145	469.249															3268.5	19.09							4388.8	26.4
					4271	487.063	466.903															3270.3	18.56							4391.5	25.7
					4270	491.642	464.95															3272.2	18.29							4394.3	24.4
					4269	495.726	463.41															3274	18.38							4397	25.9
					4268	498.908	462.445															3276	18.12							4399.7	25.5
					4267	501.232	461.93															3278	18.26							4402.5	25.5
					4266	502.342	461.998															3280	18.18							4405.2
					4265	501.906	462.794															3281.9	18.18							4407.9	24.8
					4264	499.998	464.224															3284.2	17							4410.6	25.2
					4263	496.316	466.488															3286.4	16.18							4413.4	24.8
					4262	490.93	469.589															3288.7	14.76							4416.4	25
					4261	484.094	473.456															3291.2	14.59							4419.1	26.8
					4260	476.184	477.945															3293.7	14.26							4421.8	25.8
					4259	467.52	482.92															3296.2	13.47							4424.5	25.5
					4258	459.095	487.688															3298.8	13.09							4427.3	25.6
					4257	451.284	491.873															3301.3	13.56							4430	25.5
					4256	444.776	494.769															3303.8	14.18							4433.1	25.6
					4255	440.211	495.688															3306.1	14.18							4436.3	25.1
					4254	437.844	494.319															3308.4	14.41							4439.4	25.2
					4253	437.768	490.707															3310.7	14.76							4442.6	24.3
					4252	440.285	484.966															3313	16.53							4445.7	24.9
					4251	444.996	477.913															3315.3	16.85							4448.9	24.5
					4250	451.733	470.201															3317.6	17.85							4452	24.4
					4249	460.282	462.455															3319.9	17.65							4455.1	25.4
					4248	469.967	455.335															3322.2	18.32							4458.3	25.2
					4247	480.361	449.168															3324.6	18.79							4461.4
					4246	490.898	444.125															3327	18.68							4464.6	24.8
					4245	500.601	440.473															3329.5	18.35							4467.7	25.8
					4244	508.687	438.295															3331.9	17.76							4470.9	24.1
					4243	514.162	437.759															3334.2	17.44							4474	25.9
					4242	515.914	439.19															3336.5	18.09							4477.1	25.6
					4241	513.207	442.895															3338.8	17.94							4480.3	24.5
					4240	506.049	449.032															3341.2	17.68							4483.4	25.3
					4239	494.655	457.937															3343.8	16.62							4486.6	25.1
					4238	480.653	469.238															3346.3	17.03							4489.7	25.4
					4237	465.776	482.274															3348.8	17.03							4492.9	25.1
					4236	451.845	495.764															3351.3	17							4496	25.9
					4235	440.459	507.816															3353.8	17.68							4498.9	25.4
					4234	432.795	516.352															3356.2	17.21							4501.7	24.5
					4233	429.086	520.105															3358.7	17.82							4504	24.3
					4232	429.605	518.465															3361.2	18.15							4506.8	24.8
					4231	433.961	512.293															3363.7	18.65							4509.7	26
					4230	441.591	503.098															3366.1	19.71							4512.5	25.7
					4229	451.922	492.56															3366.3	18.26							4515.4	25.9
					4228	464.263	482.032															3368.6	19.09							4518.2	26.1
					4227	477.755	472.408															3371.1	18.12							4521.1	25
					4226	491.722	464.076															3373.5	17.15							4523.9	25.1
					4225	505.425	457.061															3375.8	16.56							4526.8	24.9
					4224	517.825	451.422															3377.2	14.76							4529.6	25.1
					4223	528.093	447.032															3378.1	16.09							4532.5	24.6
					4222	535.131	443.994															3380.4	15.41							4535.6	24.4
					4221	537.576	442.604															3382.8	15.5							4538.5	24.6
					4220	534.726	443.119															3385.1	16.44							4541.3	24.4
					4219	526.116	445.956															3387.4	17.21							4544.2	25.8
					4218	512.143	451.496															3389.7	18.65							4547	23.7
					4217	494.485	459.662															3391.9	18.41							4549.9	25.1
					4216	475.282	470.014															3394.2	18.38							4552.7	24.1
					4215	456.68	481.607															3396.2	17.65							4555.6	25.5
					4214	440.83	492.587															3398.1	16.88							4558.5	25.3
					4213	428.944	501.048															3399.9	18.74							4561.3	24.9
					4212	421.482	505.444															3401.8	19.71							4564.1	24.6
					4211	418.693	504.9															3403.9	19.76							4567	23.7
					4210	420.124	499.94															3406.2	20.21							4570	24.9
					4209	425.159	491.923															3408.6	21							4573	24.7
					4208	433.275	482.384															3411.2	19.76							4576	24.4
					4207	443.643	472.762															3413.7	20.53							4579	25.1
					4206	455.423	464.067															3416.3	19.44							4582	25
					4205	468.117	456.664															3418.8	18.21							4585	24.7
					4204	480.73	450.839															3421.4	18.41							4588	24.2
					4203	492.556	446.523															3423.9	18.41							4591	25.2
					4202	502.884	443.666															3426.5	18.94							4594	25.8
					4201	510.712	442.284															3429	19							4597	23.3
					4200	515.318	442.445															3431.6	19.06							4600	23.7
					4199	516.203	444.179															3434.1	18.91							4602.4	24.6
					4198	513.033	447.667															3436.6	19.68							4604.8	25.8
					4197	506.126	452.931															3438.9	20.41							4607.2	23.1
					4196	496.455	459.742															3441.2	20.38							4609.6	24.5
					4195	485.045	467.859															3443.7	18.85							4610.1	23.2
					4194	473.347	476.577															3446.3	18.88							4612.5	23.1
					4193	462.669	484.982															3449.1	18.76							4614.9
					4192	453.833	492.21															3452	18.5							4617.3	25
					4191	447.492	497.377															3455	19.12							4619.7	25.3
					4190	443.928	499.951															3458.1	18.09							4622.1	23.9
					4189	443.02	499.924															3461.1	19							4624.6	23.9
					4188	444.555	497.636															3464.1	18.53							4627	23.4
					4187	448.261	493.666															3467.4	17.74							4629.4	24.9
					4186	453.551	488.789															3470.7	17.32							4631.8	23.4
					4185	460.066	483.602															3474.1	16.59							4634.2	26.3
					4184	467.292	478.62															3478.7	16.74							4636.6	25.9
					4183	474.758	474.153															3483.2	16.94							4639	25
					4182	481.947	470.441															3487.4	17.53							4642	26.6
					4181	488.613	467.495															3491.5	17.76							4645	24.2
					4180	494.139	465.447															3494.5	18.38							4648	23.8
					4179	498.404	464.213															3497.5	18.47							4651	24
					4178	501.133	463.792															3500.7	19.35							4654	24.4
					4177	502.152	464.159															3503.9	19.74							4657	24.3
					4176	501.548	465.213															3507.1	20.03							4659.8	24.3
					4175	499.492	466.844															3510.3	20.12							4662.6	24.9
					4174	496.131	468.962															3513.5	20.47							4665.7	23.9
					4173	491.88	471.364															3516.7	20.29							4668.5	25.3
					4172	487.103	473.851															3520	20.59							4671.2	25.6
					4171	482.038	476.296															3523.2	19.5							4674	23.9
					4170	477.07	478.467															3527.2	19.56							4676.8	24.2
					4169	472.387	480.251															3531.1	18.74							4679.6
					4168	468.095	481.577															3534.8	18.41							4682.4	24.1
					4167	464.318	482.388															3539.5	18.79							4685.2	24
					4166	461.134	482.657															3544.1	19.44							4688	23.6
					4165	458.474	482.469															3548.6	18.85							4690.8	25.5
					4164	456.405	481.829															3552.6	19.06							4693.6	23.7
					4163	455.006	480.754															3556.6	18.94							4696.4	24.2
					4162	454.157	479.355															3560.5	18.71							4699.2	23.3
					4161	454.101	477.57															3562.9	18.97							4702	24.2
					4160	454.753	475.506															3564.5	18.29							4702.5	23.8
					4159	456.252	473.137															3566.9	18.68							4704.7	23.4
					4158	458.602	470.581															3568.4	19.12							4707	24
					4157	461.857	467.868															3570.7	18.68							4709.3	24.3
					4156	465.884	465.15															3572.2	18.76							4711.6	25.2
					4155	470.672	462.549															3574.2	18.29							4713.9	24.4
					4154	475.975	460.201															3575.5	18.15							4716.2	23.4
					4153	481.516	458.271															3577.4	17.59							4718.5	24.9
					4152	487.006	456.886															3578.5	17.5							4720.8	23.6
					4151	491.99	456.191															3580.2	16.85							4723.1	24
					4150	495.98	456.311															3581.2	16.88							4725.6	24.1
					4149	498.549	457.377															3582.7	15.68							4727.9	23.7
					4148	499.24	459.487															3583.7	16.21							4730.2	22.8
					4147	497.712	462.776															3585.2	16.32							4732.5	23.5
					4146	493.971	467.222															3586.1	15.47							4734.8	25.2
					4145	488.099	472.832															3587.5	17.82							4737.1	24.5
					4144	480.656	479.346															3588.4	17.79							4739.4	25.2
					4143	472.324	486.376															3589.7	17.82							4741.7	24.4
					4142	464.009	493.25															3590.4	18.24							4744	24.5
					4141	456.525	499.177															3591.5	18.62							4746.2	24.2
					4140	450.654	503.281															3593.3	16.56							4748.5	24.1
					4139	446.922	504.853															3595.2	18.32							4750.8	23.8
					4138	445.622	503.573															3597.1	17.94							4753.1	23.7
					4137	446.849	499.56															3599	18.74							4755.4	25.4
					4136	450.49	493.34															3600.9	18.47							4757.7	24.6
					4135	456.212	485.732															3602.8	19.24							4760.2	24.4
					4134	463.709	477.58															3604.8	19.29							4762.5	25.1
					4133	472.385	469.555															3606.7	17.29							4764.8	24.3
					4132	481.792	462.167															3609	17.38							4767.1	24.2
					4131	491.178	455.793															3611.3	17.82							4769.4	25.4
					4130	499.913	450.554															3613.5	18.12							4771.7	24.5
					4129	507.088	446.679															3615.6	17.82							4774	23.4
					4128	511.902	444.319															3617.5	17.41							4776.8	25.4
					4127	513.399	443.709															3619.3	17.41							4779.5	23.3
					4126	511.026	445.093															3621	17.35							4782.3	24.2
					4125	504.43	448.786															3622.5	17.09							4785.1
					4124	494.249	454.779															3624	16.38							4787.9	23.7
					4123	481.391	463.037															3625.4	16.21							4790.6
					4122	467.613	472.866															3626.9	15.18							4793.4	24
					4121	454.582	483.229															3628.4	15.26							4796.2
					4120	443.715	492.69															3629.6	14.74							4799.2	23.3
					4119	436.093	499.668															3629.9	14.53							4802
					4118	432.224	503.013															3631.3	14.26							4804.8	24.7
					4117	432.117	502.428															3632.8	14.32							4807.6
					4116	435.567	498.375															3634.3	14							4810.4	24.2
					4115	442.069	491.896															3635.8	14.29							4813.1
					4114	450.964	484.358															3637.3	15.18							4815.9	24.6
					4113	461.549	476.747															3639	16.71							4818.7
					4112	473.15	469.736															3640.9	15.76							4821.5	23.4
					4111	484.826	463.848															3642.8	17.26							4824.2
					4110	495.942	459.125															3644.7	17.65							4827	23.6
					4109	505.506	455.679															3647	16.94							4829.8
					4108	512.758	453.577															3649.3	16.62							4832.5	24.1
					4107	516.826	452.884															3651.6	16.41							4835.3
					4106	517.214	453.693															3654.1	15.71							4838.1	24.5
					4105	513.546	456.214															3656.7	14.71							4841.1
					4104	506.268	460.375															3659.2	14.53							4843.9	23.4
					4103	496.141	466.092															3661.7	13.47							4846.7
					4102	484.48	472.912															3664.8	14.18							4849.5	24.2
					4101	472.707	480.121															3667.9	14.47							4852.2
					4100	462.159	486.754															3671.5	15.26							4855	24.5
					4099	453.779	491.841															3675.3	15.5							4857.8
					4098	448.11	494.636															3679.2	15.59							4860.6	24.9
					4097	445.496	494.693															3683	16.53							4863.4
					4096	445.527	492.416															3686.7	16.85							4866.1	25.4
					4095	448.158	488.153															3689.9	18.29							4868.9
					4094	452.675	482.849															3693	18.47							4871.7	25.4
					4093	458.584	477.217															3696.1	17.94							4874.5
					4092	465.24	471.856															3698.5	18.41							4877.2	26.2
					4091	472.088	467.145															3700.9	17.68							4880
					4090	478.327	463.483															3703.2	17.5							4882.7	25.4
					4089	483.628	460.825															3705.7	16.82							4885.2
					4088	487.31	459.381															3708.6	16.26							4887.7	24.2
					4087	489.124	459.125															3711.5	14.47							4890.1	23.3
					4086	488.964	459.984															3714.4	14.35							4892.6	23.3
					4085	486.926	461.868															3716.5	14.82							4895.1
					4084	483.334	464.612															3718.4	15.59							4897.6	23.6
					4083	478.875	467.812															3720.3	16.71							4900
					4082	474.141	471.124															3722	17.15							4901.5
					4081	469.729	474.157															3723.7	17.41							4904	25.3
					4080	466.309	476.412															3725.4	18.15							4906.5
					4079	464.128	477.715															3727.2	17.32							4909	25.9
					4078	463.285	478.016															3728.9	17.79							4911.7
					4077	463.966	477.257															3730.7	17.56							4914.1	26.2
					4076	465.712	475.882															3732.4	17.03							4916.6
					4075	468.402	474.095															3734.2	18.09							4919.1	25.2
					4074	471.594	472.261															3736.1	18.35							4921.6
					4073	474.896	470.687															3738.2	15.56							4924	25.3
					4072	477.757	469.716															3740.5	15.29							4926.5
					4071	480.066	469.333															3742.7	14.88							4929	25.2
					4070	481.234	469.87															3745	14.53							4931.5
					4069	481.283	471.235															3745.7	14.85							4934	24.4
					4068	480.185	473.395															3747.5	15.41							4936.4
					4067	478.105	476.224															3748.2	16.5							4938.9	24.2
					4066	475.317	479.512															3750.3	16.26							4941.4
					4065	472.47	482.766															3751.2	16.85							4943.9	24.7
					4064	469.803	485.763															3753.4	17.53							4946.3
					4063	467.891	488.015															3754.3	17.12							4949	25.2
					4062	467.157	489.138															3756.5	17.26							4951.5
					4061	467.603	489.121															3757.5	17.97							4954	25.1
					4060	469.458	487.842															3761.2	19							4956.3
					4059	472.602	485.487															3765	19.79							4958.6	25.9
					4058	476.745	482.386															3769.1	20.21							4960.9
					4057	481.593	478.87															3773.3	19.85							4963.2	25
					4056	486.857	475.13															3777.4	18.68							4965.6	25.6
					4055	491.825	471.67															3781.6	17.21							4967.9	24.6
					4054	496.168	468.564															3785.7	16.91							4970.2
					4053	499.353	466.031															3789.9	16.5							4972.5	24
					4052	500.725	464.352															3793.7	18.03							4974.8
					4051	500.005	463.597															3797.4	19.03							4977.1	25.7
					4050	496.997	463.855															3800.7	19.03							4979.4
					4049	491.471	465.371															3803.8	19.85							4981.7	25.1
					4048	483.996	467.938															3806.7	18.71							4984.3
					4047	475.083	471.431															3809.4	16.65							4986.6	23.9
					4046	465.48	475.543															3812.1	18.38							4988.9
					4045	456.28	479.58															3814.7	18.18							4991.2	25
					4044	448.334	482.855															3817.3	20.09							4993.5
					4043	442.195	484.807															3820.2	19.79							4995.8	24.5
					4042	438.611	484.738															3823.2	18.76							4998.1
					4041	437.613	482.64															3826.2	17.76							5000.5	24
					4040	439.241	478.738															3829.2	17.79							5002.8
					4039	443.315	473.557															3832	17.88							5005.1	25.4
					4038	449.538	467.739															3834.8	17.97							5007.4
					4037	457.262	462.102															3837.6	19.94							5009.7	25.2
					4036	466.188	456.948															3840.4	20.53							5012
					4035	475.515	452.8															3843.2	19.44							5014.3	25.2
					4034	484.547	449.857															3846.3	19.06							5015	24.8
					4033	492.646	448.215															3849.5	18.35							5017.3
					4032	498.98	448.007															3852.5	18.41							5019.6	25.8
					4031	502.771	449.417															3855.4	19.41							5022
					4030	503.684	452.404															3857.9	20.18							5024.3	25.4
					4029	501.388	457.116															3860.3	19.47							5026.6
					4028	496.09	463.516															3862.3	19.29							5028.9	25.9
					4027	488.652	471.238															3864.2	17.65							5031.2
					4026	479.976	479.86															3866.3	15.41							5033.5	26.3
					4025	471.138	488.671															3868.5	15							5035.8
					4024	463.481	496.507															3870.5	14.29							5038.1	26.2
					4023	457.571	502.584															3872.6	14.06							5040.4
					4022	453.994	506.097															3874.5	14.47							5042.7	26.1
					4021	453.069	506.617															3876.3	15.06							5045.1
					4020	454.585	504.433															3878.1	15.32							5047.4	26.9
					4019	458.214	500.129															3879.9	15.94							5049.9
					4018	463.774	494.338															3881.7	16.56							5052.2	26.1
					4017	470.443	488.004															3883.5	16.97							5054.5
					4016	477.823	481.681															3885.3	18.24							5056.8	26.4
					4015	485.329	475.774															3887.1	18.91							5059
					4014	492.216	470.668															3889	19.26							5061	25.4
					4013	497.92	466.517															3890.8	19.56							5063.1	24.7
					4012	501.983	463.371															3892.2	19							5065.1	25.7
					4011	503.768	461.427															3892.8	19.82							5067.2
					4010	503.036	460.732															3894.8	19.18							5069.2	26.4
					4009	499.919	461.195															3896.9	18.56							5071.2
					4008	494.403	462.95															3898.9	19.65							5073.3	25.4
					4007	487.329	465.643															3901	19.32							5075.3
					4006	479.46	468.957															3903.2	19.24							5077.3	24.7
					4005	471.594	472.472															3905.4	19.35							5079.4
					4004	464.571	475.623															3907.6	19.21							5081.6	25.2
					4003	459.151	477.805															3909.7	19.12							5083.6
					4002	455.384	478.911															3911.9	18.59							5085.7	26.2
					4001	453.633	478.656															3913.9	18.26							5087.7
					4000	453.701	477.264															3916	18.15							5089.8	25.3
					3999	455.188	475.116															3918.3	16.59							5091.8
					3998	457.821	472.566															3920.7	15.65							5093.8	25.4
					3997	461.11	470.01															3923.1	15.59							5095.9
					3996	464.488	467.86															3925.4	16.71							5097.9	24.6
					3995	467.581	466.311															3927.9	17.47							5100.5
					3994	470.09	465.472															3930.3	17.68							5102	24.2
					3993	471.541	465.543															3932.8	17.5							5104
					3992	472.085	466.35															3933.8	17.88							5106	24.2
					3991	471.755	467.798															3935.3	18.26							5108
					3990	470.683	469.753															3936.3	18.94							5110.1	24.7
					3989	469.478	471.779															3937.8	18.53							5112.3
					3988	468.459	473.627															3938.8	17.94							5114.3	24.9
					3987	468.021	474.988															3940.3	18.76							5116.3
					3986	468.579	475.605															3941.3	16.56							5118.4	25.4
					3985	470.317	475.361															3942.8	17.15							5120.4
					3984	473.077	474.461															3943.8	15.62							5122.4	26.6
					3983	476.98	472.92															3945.3	15.97							5124.4
					3982	481.528	471.153															3946.3	16.59							5126.5	25.7
					3981	486.349	469.425															3948.8	16.82							5128.5
					3980	490.985	468.02															3951.1	16.91							5130.5	25.9
					3979	494.849	467.185															3953.3	16.88							5132.5
					3978	497.224	467.257															3955.5	17.15							5134.5	25.7
					3977	497.835	468.27															3957.7	17.88							5136.6
					3976	496.153	470.475															3960	17.82							5138.6	25.6
					3975	492.073	473.935															3962.2	17.85							5140.6
					3974	486.028	478.45															3964.4	17.74							5142.6	25.7
					3973	478.379	483.888															3966.6	17.5							5144.7
					3972	470.046	489.687															3968.9	17.71							5146.7	24.9
					3971	462.074	495.043															3971.1	17.5							5148.7
					3970	455.26	499.156															3973.3	17.32							5150.7	25.8
					3969	450.365	501.194															3975.5	16.74							5152.8
					3968	447.939	500.562															3978.9	16.19							5154.8	24.8
					3967	448.114	497.238															3977.8	15.97							5156.8
					3966	450.834	491.601															3978.9	15.97							5158.8	25
					3965	455.966	484.365															3980	15.91							5160.9
					3964	462.996	476.356															3981.1	14.89							5162.9	26.7
					3963	471.435	468.384															3982.2	15.47							5164.9
					3962	480.769	460.93															3983.3	14.94							5166.9	26.2
					3961	490.246	454.391															3984.4	15.26							5169
					3960	499.049	449.034															3986.1	14.28							5171	25.2
					3959	506.518	444.923															3986.7	15.06							5173
					3958	511.445	442.377															3987.8	14.83							5175.7
					3957	513.033	441.58															3988.9	14.5							5178.4
					3956	510.604	442.787															3990.5	15.13							5181	24.4
					3955	503.67	446.414															3992.1	15.24							5183.7
					3954	492.774	452.558															3993.6	15.25							5186.4	25.3
					3953	479.057	461.122															3995.2	15							5189.1
					3952	464.099	471.666															3997.1	14.98							5191.7
					3951	449.816	483.04															3998	14.94							5194.4
					3950	437.894	493.607															3999.3	14.7							5197.1	23.7
					3949	429.328	501.69															4000.7	14.76							5199.8
					3948	424.82	505.766															4002	15.2							5202.4	24.7
					3947	424.523	505.266															4003.4	15.18							5205.1
					3946	428.099	500.698															4004.7	15.32							5207.8	25.2
					3945	435.226	493.282															4006.1	16.15							5210.5
					3944	445.236	484.501															4007.8	15.51							5213.1	25.7
					3943	457.417	475.678															4008.2	15.79							5215.8
					3942	471.098	467.627															4009.2	16.58							5218.5	25.6
					3941	485.516	460.813															4010.2	16.71							5221.2
					3940	499.775	455.323															4011.2	16.9							5223.9	24.8
					3939	513.125	451.148															4012.2	17.56							5226.5
					3938	524.453	448.269															4013.2	17.49							5229.2	24.6
					3937	532.696	446.701															4014.2	18							5231.9
					3936	536.746	446.618															4015.6	17.87							5234.6	26.1
					3935	535.646	448.275															4016.2	17.42							5237.2
					3934	528.974	451.983															4017.3	17.23							5239.9	26.3
					3933	517.032	458.013															4018.3	16.88							5242.6
					3932	501.221	466.277															4019.3	16.71							5245.3	26.2
					3931	483.21	476.558															4020.3	16.62							5248
					3930	465.404	487.694															4021.3	17.27							5250.6	25.9
					3929	449.48	498.355															4022.3	17.32							5253.3
					3928	436.934	506.614															4023.7	17.16							5256	26.3
					3927	428.392	510.924															4024.3	17.12							5258.6
					3926	424.181	510.345															4025.3	17.53							5261.3	25.3
					3925	423.987	505.173															4026.3	17.99							5264.3
					3924	427.495	496.531															4104.6	18.81							5267	25.6
					3923	434.031	486.02															4212.6	17.36							5269.6
					3922	442.987	475.099															4345.1	18.47							5272.3	25.2
					3921	453.664	464.956															4355.7	18.82							5275
					3920	465.397	456.116															4470.5	17.06							5277.7	26.2
					3919	477.425	448.895															4646.3	17.35							5280.3
					3918	489.023	443.396															4787	19.84							5283	26.6
					3917	499.38	439.533															4803.7	19.18							5285.7
					3916	507.5	437.423															4835.2	20.54							5288.4	27.3
					3915	512.615	437.086															4874.7	17.96							5291
					3914	513.91	438.7															4882.6	19.57							5293.7	25.9
					3913	510.976	442.452															4930.6	16.21							5296.4
					3912	504.185	448.329															4959	17.07							5299.1	24.5
					3911	494.227	456.317															4981	19.16							5301.8
					3910	482.604	465.895															5002.6	20.16							5304.4	25
					3909	470.74	476.367															5012.2	19.15							5307.1
					3908	460.176	486.569															5042.3	20.41							5310	26.2
					3907	451.773	495.42															5046.6	19.18							5312.3
					3906	446.322	501.743															5054.9	17.59							5315.2	26.1
					3905	443.842	505.061															5087.2	20.52							5318.1
					3904	444.334	505.259															5110	17.78							5321	25.6
					3903	447.331	502.924															5171.7	16.59							5324
					3902	452.448	498.736															5236.5	17.59							5326.9	24.9
					3901	459.019	493.613															5304.4	21.01							5329.8
					3900	466.542	488.224															5340.9	22.05							5333	25.7
					3899	474.396	483.042															5376.7	20.48							5335.9
					3898	482.047	478.403															5412.2	21.6							5338.8	26.7
					3897	489.009	474.469															5444.2	20.69							5341.7
					3896	494.831	471.276															5480.6	21.67							5344.6	24.9
					3895	499.258	468.823															5516.8	19.09							5347.5
					3894	501.962	467.165															5530.2	21.5							5350.2	25.4
					3893	503.032	466.114															5560.9	21.05							5352.9
					3892	502.372	465.751															5598.7	17.39							5355.5	26
					3891	500.333	465.866															5655.9	19.14							5358.2
					3890	497.144	466.38															5714.4	17.19							5360.9	26.4
					3889	493.188	467.14															5739.8	14.76							5363.6
					3888	488.757	468.046															5764.1	12.19							5366.2	24.9
					3887	484.207	468.924															5791.3	17.51							5368.9
					3886	479.591	469.812															5822.2	15.65							5371.6	26.7
					3885	475.125	470.621															5864.9	15.11							5374.5
					3884	470.766	471.42															5937.4	18.84							5377.2	23.6
					3883	466.486	472.285															5999.6	20.74							5379.9
					3882	462.255	473.279															6036.5	18.55							5382.6	25.3
					3881	458.13	474.392															6103.5	21.14							5385.3
					3880	454.084	475.667															6208.1	16.16							5387.9	23.7
					3879	450.37	476.93															6242	17.79							5390.6
					3878	447.175	477.999															6297.5	13.16							5393.3	24.3
					3877	444.786	478.649															6366.9	18.45							5396
					3876	443.483	478.607															6438.4	19.86							5398.6
					3875	443.674	477.566															6438.4	20.08							5400
					3874	445.356	475.603															6509.3	19.58							5404	24.5
					3873	448.867	472.604															6581.1	20.18							5408.1
					3872	454.057	468.881															6628.5	20.27							5412.1	26.3
					3871	460.853	464.759															6753.3	20.72							5416.2
					3870	468.974	460.607															6860.5	21.84							5420.3
					3869	478.143	456.68															6956.4	22.11							5424.3	24.6
					3868	487.683	453.452															7093.5	22.2							5428.4	25.8
					3867	497.141	450.982															7155.6	22.59							5432.7
					3866	505.684	449.54															7203.5	20.57							5436.8	25.2
					3865	512.411	449.346															7275	22.44							5440.9
					3864	516.525	450.53															7344.2	22.98							5444.9	25.1
					3863	517.15	453.374															7407.9	23.61							5449
					3862	513.658	458.19															7407.9	20.53							5452.5	27.8
					3861	506.245	465.029															7455.1	22.99							5455.9
					3860	495.322	474.037															7479.1	23.11							5459.4	26.3
					3859	482.184	484.83															7544.8	23.45							5462.8
					3858	468.477	496.603															7581.1	21.79							5466.3	26.3
					3857	455.767	508.048															7661.1	22.63							5470
					3856	445.368	517.493															7731.2	23.26							5473.4	25.9
					3855	438.384	523.114															7770.7	23.05							5476.9
					3854	435.114	523.908															7845.5	23.68							5480.3
					3853	435.686	519.746															7881.7	23.62							5483.8	25.6
					3852	439.869	511.454															7915.3	24.84							5487.3
					3851	447.184	500.627															7930.1	23.2							5490.7
					3850	456.978	488.879															7969	24.9							5494.2	25.4
					3849	468.706	477.324															8020.9	25.53							5497.6
					3848	481.575	466.825															8091.9	24.35							5501.1	26.5
					3847	494.81	457.702															8123.5	24.05							5504.5
					3846	507.777	449.894															8189.4	22.49							5508	25
					3845	519.401	443.499															8202.4	25.47							5511.3
					3844	528.709	438.45															8624.7	25.02							5514.6	24.9
					3843	534.367	434.941															8669.1	25.15							5518
					3842	535.076	433.29															8758.5	25.17							5521.3	27.5
					3841	529.564	434.085															8851.1	24.54							5524.6
					3840	517.798	437.685															8896.4	25.16							5528	24.9
					3839	500.298	444.681															8914.8	25.11							5531.3
					3838	479.293	454.995															8962.2	24.28							5534.6	25.9
					3837	457.493	468.013															9056	24.67							5537.7
					3836	437.602	482.178															9212.1	25.4							5541	26
					3835	421.563	495.174															9258.8	25.41							5544.4
					3834	410.818	504.106															9305	24.66							5547.7	23.5
					3833	405.471	507.23															9396.3	24.87							5551
					3832	405.454	504.059															9511.9	23.85							5553	24.1
					3831	410.334	495.811															9558.2	23.39							5556.4
					3830	419.175	484.854															9652	23.36							5559.7	26.4
					3829	431.326	473.311															9699.5	24.79							5563.1
					3828	445.977	462.677															9807.3	24.27							5566.4	25.8
					3827	462.15	453.884															9853.3	24.93
					3826	479.136	447.083															9899.2	26.06
					3825	496.062	442.13															9944.9	25.47
					3824	511.833	438.949															10086.3	25.05
					3823	525.367	437.354															10123.2	24.09
					3822	535.468	437.281															10161	25.63
					3821	540.471	439.133															10199.2	22.54
					3820	539.695	442.983															10234.1	21.36
					3819	532.615	449.275															10315.6	25.53
					3818	519.889	458.222															10348.4	24.82
					3817	503.28	469.685															10382.1	25.48
					3816	485.194	482.964															10415.9	24.52
					3815	467.607	497.023															10448.8	22.03
					3814	452.805	509.752															10560	26.47
					3813	441.668	519.338															10560	26.54
					3812	434.738	524.162															10591.9	24.89
					3811	432.124	523.519															10624.5	25.47
					3810	433.355	518.029															10656.7	24.3
					3809	437.876	509.088															10735.8	25.58
					3808	445.079	498.322															10768.6	25.58
					3807	454.269	487.154															10801.2	25.04
					3806	464.589	476.743															10835	25.65
					3805	475.555	467.424															10950.7	25.58
					3804	486.334	459.577															10983	25.66
					3803	496.21	453.189															11165.2	26.16
					3802	504.535	448.238															11200	25.43
					3801	510.509	444.747															11235.5	26.11
					3800	513.294	442.914															11309.9	25.96
					3799	512.599	442.714															11437.8	26.33
					3798	508.083	444.409															11475.1	24.15
					3797	500.059	448.059															11513	26.17
					3796	489.59	453.427															11552.8	24.52
					3795	477.762	460.24															11645.8	25.41
					3794	465.964	467.833															11838.4	24.97
					3793	455.582	475.22															11914.2	24.76
					3792	447.385	481.553															11992.8	24.76
					3791	441.837	486.099															12188.3	25.35
					3790	439.27	488.315															12264.1	26.3
					3789	439.372	488.37															12341.9	26.09
					3788	441.769	486.702															12386.1	25.45
					3787	446.238	483.754															12424.6	25.97
					3786	451.951	480.376															12467.5	25.25
					3785	458.531	476.982															12648.9	25.37
					3784	465.506	473.954															12729	26
					3783	472.259	471.56															12934.7	26.19
					3782	478.428	469.936															13034.1	26.28
					3781	483.832	468.969															13129.5	26.09
					3780	488.04	468.784															13235.8	25.63
					3779	491.116	469.171															13325.2	26.01
					3778	493.155	469.986															13521.5	26.11
					3777	494.147	471.135															13608	26.19
					3776	494.386	472.421															13693.2	26.67
					3775	494.194	473.598															13810.5	25.39
					3774	493.561	474.678															13919.3	26.24
					3773	492.76	475.489															14037	25.71
					3772	491.895	475.981															14177.8	25.46
					3771	490.665	476.369															14298.1	26.7
					3770	489.159	476.618															14417	26.74
					3769	487.225	476.865															14558.7	27.02
					3768	484.44	477.402															14678.6	25.75
					3767	480.957	478.183															14801.3	27.16
					3766	476.615	479.351															14945.6	26.95
					3765	471.464	480.93															15062.2	26.93
					3764	465.84	482.733															15882.9	27.4
					3763	460.185	484.47
					3762	454.762	485.924
					3761	450.347	486.506
					3760	447.283	485.902
					3759	445.901	483.9
					3758	446.568	480.384
					3757	449.298	475.608
					3756	453.916	470.05
					3755	460.335	464.143
					3754	468.141	458.408
					3753	476.718	453.34
					3752	485.685	449.117
					3751	494.1	446.096
					3750	501.165	444.427
					3749	506.065	444.283
					3748	507.86	445.908
					3747	505.901	449.574
					3746	500.132	455.394
					3745	490.967	463.423
					3744	479.377	473.482
					3743	467.127	484.673
					3742	455.551	495.999
					3741	446.14	505.807
					3740	439.838	512.535
					3739	437.14	515.082
					3738	438.042	513.265
					3737	442.465	507.674
					3736	449.814	499.591
					3735	459.506	490.397
					3734	470.962	481.177
					3733	483.324	472.664
					3732	495.876	465.227
					3731	507.834	458.991
					3730	518.249	453.955
					3729	526.037	450.276
					3728	530.41	447.92
					3727	530.055	447.33
					3726	524.596	448.705
					3725	514.06	452.344
					3724	499.282	458.412
					3723	482.006	466.621
					3722	464.42	476.122
					3721	448.287	485.762
					3720	435.309	493.694
					3719	426.365	498.32
					3718	421.678	498.741
					3717	421.261	494.891
					3716	424.653	487.791
					3715	431.209	478.869
					3714	440.325	469.562
					3713	451.236	460.902
					3712	463.155	453.551
					3711	475.329	447.774
					3710	486.945	443.673
					3709	496.987	441.292
					3708	504.726	440.628
					3707	509.156	441.839
					3706	509.801	444.98
					3705	506.424	450.218
					3704	499.626	457.402
					3703	490.265	466.363
					3702	479.883	476.386
					3701	469.855	486.574
					3700	461.4	495.793
					3699	455.371	502.903
					3698	452.228	507.085
					3697	451.951	508.122
					3696	454.412	506.292
					3695	459.145	502.286
					3694	465.616	496.972
					3693	473.249	491.146
					3692	481.403	485.387
					3691	489.372	480.1
					3690	496.585	475.566
					3689	502.358	471.86
					3688	506.139	469.12
					3687	507.499	467.4
					3686	506.192	466.724
					3685	502.173	467.15
					3684	495.872	468.553
					3683	487.89	470.736
					3682	479.038	473.384
					3681	470.368	475.92
					3680	462.554	477.901
					3679	456.405	478.741
					3678	452.185	478.232
					3677	450.168	476.227
					3676	450.13	473.071
					3675	451.947	469.111
					3674	455.094	464.904
					3673	459.224	460.89
					3672	463.654	457.579
					3671	467.988	455.154
					3670	471.548	453.974
					3669	474.006	454.092
					3668	474.997	455.599
					3667	474.483	458.443
					3666	472.615	462.479
					3665	469.833	467.361
					3664	466.725	472.653
					3663	463.924	477.805
					3662	462.118	482.153
					3661	461.689	485.303
					3660	462.894	486.967
					3659	465.912	487.037
					3658	470.386	485.91
					3657	476.235	483.799
					3656	482.841	481.224
					3655	489.767	478.567
					3654	496.312	476.189
					3653	501.972	474.254
					3652	505.915	473.11
					3651	507.802	472.757
					3650	507.015	473.45
					3649	503.587	475.172
					3648	497.574	477.967
					3647	489.667	481.571
					3646	480.607	485.681
					3645	471.408	489.698
					3644	463.17	492.823
					3643	456.48	494.505
					3642	452.136	494.041
					3641	450.228	491.403
					3640	450.821	486.791
					3639	453.632	480.806
					3638	458.394	474.042
					3637	464.394	467.376
					3636	471.26	461.142
					3635	478.164	455.874
					3634	484.445	451.823
					3633	489.392	449.159
					3632	492.36	448.02
					3631	492.724	448.631
					3630	490.383	450.962
					3629	485.434	455.041
					3628	478.395	460.713
					3627	470.411	467.384
					3626	462.433	474.457
					3625	455.508	481.054
					3624	450.603	486.182
					3623	448.036	489.316
					3622	448.1	490.122
					3621	450.656	488.794
					3620	455.443	485.827
					3619	461.82	482.041
					3618	469.463	477.86
					3617	477.523	474.01
					3616	485.417	470.762
					3615	492.485	468.338
					3614	498.071	466.892
					3613	501.502	466.606
					3612	502.65	467.335
					3611	501.137	469.26
					3610	497.262	472.193
					3609	491.612	475.863
					3608	484.786	479.99
					3607	477.745	484
					3606	471.391	487.241
					3605	466.252	489.269
					3604	462.809	489.686
					3603	461.338	488.298
					3602	461.622	485.442
					3601	463.505	481.43
					3600	466.697	476.719
					3599	470.522	471.95
					3598	474.603	467.475
					3597	478.405	463.594
					3596	481.242	460.714
					3595	482.776	458.916
					3594	482.663	458.344
					3593	480.628	459.16
					3592	476.926	461.236
					3591	471.982	464.38
					3590	466.242	468.392
					3589	460.706	472.607
					3588	456.04	476.498
					3587	452.843	479.511
					3586	451.625	481.161
					3585	452.67	481.221
					3584	455.724	479.999
					3583	460.845	477.63
					3582	467.551	474.708
					3581	475.285	471.713
					3580	483.621	468.977
					3579	491.816	466.825
					3578	499.118	465.537
					3577	504.912	465.172
					3576	508.521	465.885
					3575	509.238	467.873
					3574	507.026	471.063
					3573	501.836	475.52
					3572	494.051	481.152
					3571	484.772	487.419
					3570	474.876	493.821
					3569	465.435	499.527
					3568	457.582	503.468
					3567	451.922	504.897
					3566	448.708	503.467
					3565	448.386	498.997
					3564	450.505	492.257
					3563	454.894	483.986
					3562	461.171	475.048
					3561	468.737	466.251
					3560	476.932	458.202
					3559	485.31	451.116
					3558	492.866	445.399
					3557	498.872	441.177
					3556	502.555	438.586
					3555	502.853	438.038
					3554	499.337	439.712
					3553	491.982	443.823
					3552	481.252	450.51
					3551	468.485	459.448
					3550	455.446	469.831
					3549	443.592	480.555
					3548	434.442	489.916
					3547	428.886	496.376
					3546	427.197	499.027
					3545	429.417	497.745
					3544	435.253	493.246
					3543	444.07	486.864
					3542	455.232	479.801
					3541	468.171	472.984
					3540	481.808	467.123
					3539	495.566	462.366
					3538	508.471	458.858
					3537	519.45	456.641
					3536	527.633	455.713
					3535	532.064	456.17
					3534	531.8	458.298
					3533	526.749	462.193
					3532	517.313	467.934
					3531	504.385	475.514
					3530	489.843	484.283
					3529	475.367	493.377
					3528	462.398	501.63
					3527	452.237	507.549
					3526	445.464	510.095
					3525	442.061	508.977
					3524	442.081	504.334
					3523	444.947	497.204
					3522	450.029	488.727
					3521	456.88	479.883
					3520	464.676	471.519
					3519	472.726	464.133
					3518	480.489	457.944
					3517	487.157	453.123
					3516	492.124	449.757
					3515	494.944	447.825
					3514	495.227	447.404
					3513	492.778	448.557
					3512	488.164	451.038
					3511	481.729	454.784
					3510	474.455	459.34
					3509	467.257	464.204
					3508	460.91	468.844
					3507	455.926	472.807
					3506	452.856	475.61
					3505	451.532	477.299
					3504	451.975	477.878
					3503	453.871	477.662
					3502	456.828	476.987
					3501	460.409	476.231
					3500	464.304	475.61
					3499	468.07	475.358
					3498	471.419	475.585
					3497	474.322	476.216
					3496	476.592	477.261
					3495	478.35	478.545
					3494	479.912	479.816
					3493	481.255	480.988
					3492	482.829	481.754
					3491	484.716	482.034
					3490	487.025	481.744
					3489	489.72	480.926
					3488	492.791	479.629
					3487	495.772	478.113
					3486	498.57	476.46
					3485	500.636	474.966
					3484	501.59	473.796
					3483	500.991	473.192
					3482	498.621	473.266
					3481	494.194	474.226
					3480	487.853	476.091
					3479	480.028	478.731
					3478	471.093	482.05
					3477	462.082	485.43
					3476	453.657	488.387
					3475	446.705	490.136
					3474	441.746	490.161
					3473	439.344	487.993
					3472	439.457	483.811
					3471	442.265	477.921
					3470	447.423	471.06
					3469	454.616	463.904
					3468	463.376	457.16
					3467	473.179	451.226
					3466	483.257	446.471
					3465	492.971	443.042
					3464	501.371	441.089
					3463	507.458	440.791
					3462	510.431	442.282
					3461	509.48	445.821
					3460	504.343	451.601
					3459	495.49	459.618
					3458	483.773	469.8
					3457	470.874	481.414
					3456	458.267	493.486
					3455	447.589	504.37
					3454	439.717	512.531
					3453	435.416	516.516
					3452	434.712	515.884
					3451	437.596	510.912
					3450	443.543	502.902
					3449	452.172	493.106
					3448	462.724	482.946
					3447	474.654	473.29
					3446	487.183	464.654
					3445	499.64	457.22
					3444	511.192	451.11
					3443	520.92	446.28
					3442	527.763	442.88
					3441	530.598	441.158
					3440	528.472	441.4
					3439	520.826	444.073
					3438	508.042	449.461
					3437	491.385	457.666
					3436	472.897	468.309
					3435	454.894	480.314
					3434	439.43	491.98
					3433	427.809	501.258
					3432	420.816	506.27
					3431	418.56	506.137
					3430	420.725	501.303
					3429	426.798	493.146
					3428	436.1	483.36
					3427	447.787	473.607
					3426	461.16	464.801
					3425	475.325	457.441
					3424	489.496	451.732
					3423	502.707	447.602
					3422	514.032	444.973
					3421	522.276	443.977
					3420	526.579	444.607
					3419	525.999	447.18
					3418	520.494	451.799
					3417	510.446	458.63
					3416	497.334	467.382
					3415	482.801	477.531
					3414	468.796	487.987
					3413	456.859	497.363
					3412	447.92	504.323
					3411	442.509	507.816
					3410	440.696	507.492
					3409	442.049	503.925
					3408	446.189	497.951
					3407	452.453	490.735
					3406	460.102	483.33
					3405	468.517	476.359
					3404	477.029	470.24
					3403	484.82	465.307
					3402	491.484	461.481
					3401	496.288	458.902
					3400	498.905	457.559
					3399	499.118	457.389
					3398	497.034	458.31
					3397	492.824	460.288
					3396	487.326	462.908
					3395	481.056	465.97
					3394	474.816	469.035
					3393	469.295	471.656
					3392	464.814	473.609
					3391	461.633	474.713
					3390	459.795	474.952
					3389	459.145	474.504
					3388	459.312	473.723
					3387	460.2	472.718
					3386	461.272	471.942
					3385	462.347	471.521
					3384	463.253	471.556
					3383	463.871	472.104
					3382	464.143	473.179
					3381	464.453	474.438
					3380	464.805	475.865
					3379	465.588	477.121
					3378	467.159	477.925
					3377	469.522	478.256
					3376	472.934	477.971
					3375	477.35	477.102
					3374	482.532	475.877
					3373	488.239	474.469
					3372	494.141	473.03
					3371	499.616	471.894
					3370	504.177	471.212
					3369	507.37	471.068
					3368	508.437	471.804
					3367	507.196	473.398
					3366	503.418	475.972
					3365	497.167	479.563
					3364	488.961	483.982
					3363	479.652	488.802
					3362	469.904	493.647
					3361	460.932	497.583
					3360	453.449	499.902
					3359	448.022	499.993
					3358	445.086	497.495
					3357	444.758	492.504
					3356	446.818	485.673
					3355	451.103	477.661
					3354	457.247	469.249
					3353	464.589	461.267
					3352	472.752	454.042
					3351	481.051	447.977
					3350	488.634	443.34
					3349	494.942	440.187
					3348	499.028	438.741
					3347	500.117	439.259
					3346	497.861	441.821
					3345	492.182	446.592
					3344	483.465	453.633
					3343	473.016	462.453
					3342	462.025	472.498
					3341	451.864	482.723
					3340	443.853	491.711
					3339	438.692	498.268
					3338	436.644	501.645
					3337	438.001	501.432
					3336	442.309	498.284
					3335	449.127	493.098
					3334	458.158	486.719
					3333	468.499	480.225
					3332	479.6	474.145
					3331	490.846	468.812
					3330	501.343	464.482
					3329	510.4	461.246
					3328	517.304	459.089
					3327	521.19	458.238
					3326	521.472	458.803
					3325	518.038	460.844
					3324	510.81	464.597
					3323	500.652	469.887
					3322	488.727	476.387
					3321	476.299	483.543
					3320	464.724	490.446
					3319	455.273	495.919
					3318	448.399	499.228
					3317	444.611	499.693
					3316	443.929	497.299
					3315	445.944	492.646
					3314	450.374	486.458
					3313	456.659	479.598
					3312	464.125	472.856
					3311	472.1	466.77
					3310	480.099	461.563
					3309	487.087	457.618
					3308	492.685	454.891
					3307	496.161	453.53
					3306	496.986	453.652
					3305	495.05	455.247
					3304	490.612	458.199
					3303	483.942	462.495
					3302	476.224	467.549
					3301	468.348	472.861
					3300	461.195	477.795
					3299	455.763	481.511
					3298	452.449	483.566
					3297	451.414	483.794
					3296	452.718	482.292
					3295	456.049	479.499
					3294	460.884	476.082
					3293	466.837	472.496
					3292	473.266	469.259
					3291	479.371	466.812
					3290	484.818	465.239
					3289	488.762	464.843
					3288	490.88	465.64
					3287	490.946	467.641
					3286	488.989	470.754
					3285	485.215	474.847
					3284	480.506	479.37
					3283	475.355	483.963
					3282	470.652	487.943
					3281	467.099	490.695
					3280	465.108	491.819
					3279	464.857	491.182
					3278	466.481	488.84
					3277	469.659	485.201
					3276	474.007	480.803
					3275	479.211	476.041
					3274	484.513	471.481
					3273	489.401	467.421
					3272	493.305	464.135
					3271	495.511	461.886
					3270	495.549	460.89
					3269	493.271	461.18
					3268	488.479	462.957
					3267	481.661	466.081
					3266	473.571	470.256
					3265	465.042	475.075
					3264	457.135	479.814
					3263	450.865	483.61
					3262	446.668	485.933
					3261	445.106	486.261
					3260	446.188	484.639
					3259	449.722	481.457
					3258	455.378	477.294
					3257	462.739	472.771
					3256	471.021	468.512
					3255	479.791	464.834
					3254	488.174	462.087
					3253	495.553	460.346
					3252	501.153	459.797
					3251	504.511	460.41
					3250	505.047	462.341
					3249	502.811	465.487
					3248	498.008	469.767
					3247	491.186	474.961
					3246	483.258	480.606
					3245	475.189	486.102
					3244	467.766	490.833
					3243	461.805	494.073
					3242	457.676	495.415
					3241	455.563	494.693
					3240	455.418	492.096
					3239	457.103	487.994
					3238	460.133	483.012
					3237	464.277	477.652
					3236	468.928	472.449
					3235	473.701	467.738
					3234	478.098	463.828
					3233	481.763	460.841
					3232	484.203	458.958
					3231	485.373	458.145
					3230	485.025	458.473
					3229	483.309	459.829
					3228	480.546	462.041
					3227	477.059	464.91
					3226	473.429	468.066
					3225	470.03	471.245
					3224	467.392	474.023
					3223	465.62	476.272
					3222	465.023	477.744
					3221	465.411	478.535
					3220	466.762	478.671
					3219	468.737	478.428
					3218	471.18	477.889
					3217	473.587	477.399
					3216	475.865	477.001
					3215	477.57	476.917
					3214	478.633	477.142
					3213	478.932	477.736
					3212	478.495	478.608
					3211	477.477	479.668
					3210	476.108	480.76
					3209	474.701	481.653
					3208	473.541	482.191
					3207	472.924	482.199
					3206	473.089	481.532
					3205	474.073	480.266
					3204	475.993	478.404
					3203	478.638	476.16
					3202	481.905	473.7
					3201	485.395	471.328
					3200	488.86	469.152
					3199	491.735	467.517
					3198	493.73	466.492
					3197	494.293	466.316
					3196	493.227	467.045
					3195	490.206	468.85
					3194	485.448	471.605
					3193	479.066	475.322
					3192	471.719	479.625
					3191	464.081	484.079
					3190	456.857	488.11
					3189	450.867	490.959
					3188	446.653	492.032
					3187	444.598	490.961
					3186	444.878	487.725
					3185	447.554	482.555
					3184	452.308	476.219
					3183	458.932	469.247
					3182	466.959	462.328
					3181	475.82	456.01
					3180	484.943	450.598
					3179	493.628	446.297
					3178	500.937	443.437
					3177	506.122	442.067
					3176	508.219	442.51
					3175	506.496	445.054
					3174	500.834	449.856
					3173	491.496	457.103
					3172	479.508	466.629
					3171	466.538	477.761
					3170	454.097	489.508
					3169	443.765	500.226
					3168	436.586	508.249
					3167	433.167	512.229
					3166	433.535	511.794
					3165	437.662	507.247
					3164	444.97	499.945
					3163	454.914	491.234
					3162	466.849	482.318
					3161	480.013	474.023
					3160	493.593	466.85
					3159	506.865	460.794
					3158	518.871	455.99
					3157	528.589	452.406
					3156	535.044	450.089
					3155	537.081	449.297
					3154	533.876	450.349
					3153	525.314	453.493
					3152	511.873	459.013
					3151	495.01	466.84
					3150	476.867	476.393
					3149	459.438	486.644
					3148	444.443	496.062
					3147	433.291	502.727
					3146	426.222	505.517
					3145	423.464	503.821
					3144	424.712	498.155
					3143	429.335	489.887
					3142	436.728	480.45
					3141	446.305	471.017
					3140	457.143	462.581
					3139	468.678	455.51
					3138	480.189	449.904
					3137	490.791	445.93
					3136	499.858	443.443
					3135	506.634	442.448
					3134	510.368	443.063
					3133	510.732	445.282
					3132	507.777	449.059
					3131	501.612	454.504
					3130	493.307	461.218
					3129	483.791	468.859
					3128	474.042	476.913
					3127	465.21	484.531
					3126	457.91	491.048
					3125	452.492	495.924
					3124	449.233	498.723
					3123	448.096	499.401
					3122	448.729	498.301
					3121	451.105	495.649
					3120	454.768	492.008
					3119	459.382	487.866
					3118	464.757	483.483
					3117	470.56	479.197
					3116	476.436	475.246
					3115	482.333	471.64
					3114	487.936	468.5
					3113	492.978	465.933
					3112	497.455	463.816
					3111	501.005	462.302
					3110	503.458	461.396
					3109	504.699	461.094
					3108	504.509	461.47
					3107	502.627	462.67
					3106	499.257	464.566
					3105	494.215	467.336
					3104	487.713	470.936
					3103	480.233	475.152
					3102	472.074	479.877
					3101	463.765	484.778
					3100	456.117	489.225
					3099	449.433	492.853
					3098	444.29	495.047
					3097	441.132	495.316
					3096	440.033	493.592
					3095	441.08	489.951
					3094	444.367	484.686
					3093	449.529	478.435
					3092	456.39	471.781
					3091	464.692	465.159
					3090	473.881	459.115
					3089	483.506	453.892
					3088	493.201	449.576
					3087	501.998	446.47
					3086	509.403	444.556
					3085	514.612	443.978
					3084	516.669	445.023
					3083	515.114	447.822
					3082	509.754	452.541
					3081	500.586	459.463
					3080	488.684	468.352
					3079	475.285	478.845
					3078	461.714	490.223
					3077	449.55	501.111
					3076	439.93	509.956
					3075	433.358	515.473
					3074	430.435	516.532
					3073	431.042	513.14
					3072	434.895	506.101
					3071	441.73	496.572
					3070	450.991	486.016
					3069	462.004	475.552
					3068	474.369	465.88
					3067	487.304	457.398
					3066	500.155	450.232
					3065	512.208	444.357
					3064	522.513	439.795
					3063	529.909	436.692
					3062	533.261	435.257
					3061	531.491	435.855
					3060	523.713	439.084
					3059	510.51	445.156
					3058	492.89	454.437
					3057	473.124	466.596
					3056	453.726	480.613
					3055	436.918	494.67
					3054	424.068	506.523
					3053	416.262	513.628
					3052	413.417	514.869
					3051	415.383	510.326
					3050	421.62	501.55
					3049	431.428	490.573
					3048	443.947	479.377
					3047	458.573	469.147
					3046	474.367	460.525
					3045	490.505	453.699
					3044	506.313	448.475
					3043	520.624	444.763
					3042	532.383	442.474
					3041	540.52	441.574
					3040	543.508	442.418
					3039	540.679	445.223
					3038	531.812	450.333
					3037	517.644	457.992
					3036	499.916	468.079
					3035	481.115	479.822
					3034	463.125	492.255
					3033	448.003	503.422
					3032	436.669	511.593
					3031	429.582	515.336
					3030	426.657	514.202
					3029	427.647	508.67
					3028	431.765	500.198
					3027	438.573	490.18
					3026	447.298	480.009
					3025	457.226	470.558
					3024	467.813	462.299
					3023	478.332	455.484
					3022	488.186	450.069
					3021	496.737	446.105
					3020	503.42	443.504
					3019	507.561	442.366
					3018	508.893	442.666
					3017	507.165	444.504
					3016	502.559	447.86
					3015	495.536	452.682
					3014	486.99	458.66
					3013	477.607	465.573
					3012	468.481	472.775
					3011	460.238	479.765
					3010	453.432	485.953
					3009	448.423	490.825
					3008	445.353	494.055
					3007	444.145	495.572
					3006	444.799	495.418
[truncated: 3,006 more rows]

## Sheet: Table S1
Region	Site	Lat	Lon	Depth	BWT
		°N	°E	m	℃
North Atlantic	ODP 982	57.52	-15.87	1134	-6
Eastern Pacific	ODP 1241	5.84	-86.44	2027	-2
Norwegian Sea	KN177-2 MC4	62.12	2.72	418	5.15
Norwegian Sea	KN177-2 MC6	62.6	1.74	695	-0.47
Norwegian Sea	KN177-2 MC11	63.03	0.81	1285	-0.8
Norwegian Sea	KN177-2 MC14	62.82	1.3	965	-0.74
Sulawesi Margins	BJ8-03 MC24	-5.06	117.45	832	5.18
Little Bahama Bank	OC205-2 BC77	26.23	-77.66	433	16.55

## Sheet: Table S2
Sample Label	Mg/Ca (mmol/mol)	Mg/Ca (mmol/mol)	Mn/Ca (μmol/mol)	Mn/Ca (μmol/mol)
	Without reductive	With reductive	Without reductive	With reductive
162-982B-12H-1W,95-99	2.05	1.97	59.5	51.7
162-982B-12H-1W,103-107	1.92	1.85	68.9	60.8
162-982B-12H-1W,118-122	1.92	1.84	75.8	65.9
162-982B-12H-1W,134-138	1.94	1.94	73.3	65
162-982B-12H-2W,101-105	1.98	1.85	63.8	60.9
162-982B-12H-3W,61-65	1.93	1.8	44.7	45.2
162-982B-12H-3W,69-73	1.94	1.76	44.5	37.7
202-1241B-12H-3W,22-25	1.46	1.39	191	160
202-1241B-12H-3W,32-35	1.49	1.46	206	159
202-1241B-12H-3W,42-45	1.4	1.5	233	172
202-1241B-12H-3W,57-60	1.39	1.32	211	175
202-1241B-12H-3W,64-67	1.43	1.36	220	164
202-1241B-12H-3W,82-85	1.4	1.28	221	192
202-1241C-5H-5W,134-137	1.17	1.2	508	345
202-1241C-5H-6W,5-8	1.17	1.12	500	305
202-1241C-5H-6W,34-37	1.22	1.2	459	302
202-1241C-5H-6W,44-47	1.12	1.04	381	337
202-1241C-5H-6W,54-57	1.03	0.97	383	270
202-1241C-5H-6W,64-67	1.04	1.03	328	229

## Sheet: Figure S1
Source: Weldeab et al., 2016 (https://doi.org/10.1016/j.epsl.2016.01.009)
bottom water ΔCO32-	porewater ΔCO32-
μmol/kg	μmol/kg
-51.1862	-82.6396
0	-36.5134
23.9661	-20.1334
41.867	3.27775
-22.5309	-71.3042
-23.2516	-55.6521
-11.3905	-38.3663
-20.4	-66.2726
28.6407	-22.1836
15.2391	-14.033
-40.2008	-60.337
23.9708	-15.1408
-14.8518	-62.8986
-17.2438	-56.8304
12.7089	-12.6606
30.9879	-8.28773
53.46	-11.0763
0	-38.31
10.0083	-28.8767
1.64097	-21.6942
26.1198	-16.507
14.1019	-13.752
11.3529	-51.3085
14.0998	-19.9573
36.24	-22.9839
107.446	20.7686
71.9302	19.6778
31.7741	-17.1188
62.9567	20.0172
75.1482	7.32994
51.7604	-4.23231
-8.54476	-28.3416
23.9311	-8.98884
19.5295	-23.5662
21.9894	-25.8064
37.0245	-19.0859
19.5295	-18.1972
20.5447	-17.9022
19.6488	-19.4035
35.7573	-32.889
-51.1862	-65.3756
31.3117	-5.10972
-50.9311	-78.367
42.621	14.0039
12.8712	-36.0416
48.6223	-17.2199
31.2909	-19.7974
42.4375	-3.00379
-5.24426	-43.1982
40.109	-17.2447
28.9191	-33.3449
49.2557	-17.0945
43.6734	-11.2826
65.5689	0.58796
41.1929	-22.072
8.78597	-36.6694
21.3484	-32.7559
28.4762	-37.9941
26.9235	-39.3675
13.5706	-51.5093
43.1819	-43.1145
5.09338	-54.6839
49.9454	4.08111

## Sheet: Figure S2
Data are from Rae et al., 2011 (https://doi.org/10.1016/j.epsl.2010.12.034), Yu et al., 2007 (https://doi.org/10.1016/j.epsl.2007.03.025) and this study
C. wuellerstorfi					Other epifaunal						Infaunal
Yu et al., 2007 (https://doi.org/10.1016/j.epsl.2007.03.025)					Rae et al., 2011 (https://doi.org/10.1016/j.epsl.2010.12.034)						Rae et al., 2011 (https://doi.org/10.1016/j.epsl.2010.12.034)
Core	Δ[CO32-]	B/Ca			Species	Core	Δ[CO32-]	B/Ca			Species	Core	Δ[CO32-]	B/Ca
Norwegian Sea	μmol/kg	μmol/mol					μmol/kg	μmol/mol					μmol/kg	μmol/mol
PS2647	61.145	239.862			Planulina ariminensis	GeoB8610-2	121.221	228.503			Ammonia beccarii	GeoB12807-1	86.4187	64.4033
23247-2	58.8708	248.83			Planulina ariminensis	GeoB8610-2	121.221	233.712
23400	43.4707	214.295			Planulina ariminensis	GeoB8610-2	121.221	214.07			Gyroidina soldanii	GeoB8610-1	121.221	41.793
23424	29.4238	223.612			Planulina ariminensis	GeoB8611-3	101.822	222.853			Gyroidina soldanii	GeoB4223-2	72.0496
23240	48.6646	237.957			Planulina ariminensis	GeoB8611-3	101.822	213.548			Gyroidina soldanii	GeoB6011-1	66.4753	35.9077
1914-5	52.3083	241.861			Planulina ariminensis	GeoB4223-2	72.0496	219.358			Gyroidina soldanii	GeoB12801-1	27.6927	31.5401
HM03-133-05	27.661	218.794			Planulina ariminensis	GeoB12807-1	86.4187	156.365			Gyroidina soldanii	GeoB12811-2	23.7827	56.7267
HM03-133-11	56.72	261.23
											Hoeglundina elegans	GeoB8611-3	101.822	70.2753
Atlantic Ocean					Cibicidoides mundulus	GeoB8611-3	101.822	188.438			Hoeglundina elegans	GeoB4223-2	72.0496
NEAP 8K	47.2986	217.896			Cibicidoides mundulus	GeoB8611-3	101.822	191.532			Hoeglundina elegans	GeoB6011-2	66.4753	44.4084
NEAP 8K	47.2986	218.582			Cibicidoides mundulus	GeoB8611-3	101.822	183.194			Hoeglundina elegans	GeoB8610-2	121.221	61.3734
NEAP 16B	39.2599	227.429			Cibicidoides mundulus	GeoB1206	31.082	159.558			Hoeglundina elegans	GeoB1206	31.082	45.2614
NEAP 17B	39.3467	221.893			Cibicidoides mundulus	GeoB8608-4	66.6844	170.686			Hoeglundina elegans	GeoB1207-2	29.4854	45.3541
NEAP 19B	28.5436	209.37			Cibicidoides mundulus	GeoB6011-2	66.4753	177.548			Hoeglundina elegans	GeoB1208-1	24.3561	51.0892
NEAP 19B	28.5436	206.831			Cibicidoides mundulus	GeoB6011-2	66.4753	165.496			Hoeglundina elegans	GeoB1209-1	18.5823	46.1688
NEAP 20B	36.603	233.903			Cibicidoides mundulus	GeoB6011-2	66.4753	161.041
NEAP 20B	36.603	228.106			Cibicidoides mundulus	GeoB4228-3	61.5976	164.973			Lenticulina vortex	GeoB8610-2	121.221	86.1933
NEAP 20B	36.603	228.003			Cibicidoides mundulus	GeoB4228-3	61.5976	166.507			Lenticulina vortex	GeoB8611-3	101.822	78.6208
T86 5B	33.7239	208.464			Cibicidoides mundulus	GeoB4216-1	41.8492	155.465			Lenticulina vortex	GeoB4223-2	72.0496	62.7014
T86 5B	33.7239	194.911			Cibicidoides mundulus	GeoB1207-2	29.4854				Lenticulina vortex	GeoB6011-2	66.4753	67.3349
T86 5B	33.7239	209.754			Cibicidoides mundulus	GeoB1208-1	24.3561	153.562
T86 5B	33.7239	215.963			Cibicidoides mundulus	GeoB1209-1	18.5823	137.584			Oridorsalis umbonatus	GeoB6011-2	66.4753	38.6093
T86 5B	33.7239	206.677			Cibicidoides mundulus	GeoB1210-3	7.5614	134.673			Oridorsalis umbonatus	GeoB 1207-2	29.4854	46.3913
T86 5B	33.7239	215.911			Cibicidoides mundulus	GeoB12801-1	27.6927	141.647			Oridorsalis umbonatus	GeoB 1208-1	24.3561	45.7389
T86 9B	36.1896	225.246			Cibicidoides mundulus	BOFS17K	73.7249	171.5			Oridorsalis umbonatus	GeoB 1209-1	18.5823	44.6743
T86 9B	36.1896	226.926			Cibicidoides mundulus	GeoB12811-2	23.7827	166.273			Oridorsalis umbonatus	GeoB 1213-2	-14.1211	40.5726
T86 15B	37.6909	205.618			Cibicidoides mundulus	GeoB12808-4	5.46228	147.853			Oridorsalis umbonatus	GeoB 1210-3	7.5614	37.8398
T88 7B	33.9241	210.774									Oridorsalis umbonatus	GeoB12801-1	27.6927	36.4396
T88 7B	33.9241	214.551			Cibicidoides lobatus	GeoB12801-1	27.6927	165.511			Oridorsalis umbonatus	GeoB12811-2	23.7827	73.8435
T88 9B	36.1896	204.196									Oridorsalis umbonatus	GeoB12808-4	5.46228	35.3295
T88 11B	41.9381	208.567
T88 12B	34.2973	208.367			Yu et al., 2007 (https://doi.org/10.1016/j.epsl.2007.03.025)						Uvigerina peregrina	GeoB12807-1	86.4187	51.952
T88 13B	30.4872	211.257				Atlantic Ocean					Uvigerina peregrina	GeoB12811-2	23.7827	53.5456
T88 14B	37.0262	209.889			Cibicidoides mundulus	T88 12B	34.2973	136.145			Uvigerina peregrina	GeoB12808-4	5.46228	46.6605
T88 15aB	37.6909	225.429			Cibicidoides mundulus	T88 12B	34.2973	146.991
T88 17B	32.9314	209.352			Cibicidoides mundulus	T88 13B	30.4872	138.304			Melonis zaandamae	GeoB12808-4	5.46228	58.0746
T88 19B	21.424	194.428			Cibicidoides mundulus	T88 14B	37.0262	145.723
T88 19B	21.424	193.948			Cibicidoides mundulus	T88 15aB	37.6909	143.658			Yu et al., 2007 (https://doi.org/10.1016/j.epsl.2007.03.025)
T90-1B	34.2595	226.458			Cibicidoides mundulus	T88 17B	32.9314	156.752				Atlantic Ocean
T90-2B	37.4473	214.44			Cibicidoides mundulus	T90 4B	16.1654	119.442			Uvigerina spp.	BOFS 17K	71.2093	28.7764
T90-3B	3.61039	197.826			Cibicidoides mundulus	T90 4B	16.1654	123.916			Uvigerina spp.	BOFS 17K	71.2093	30.8279
T90 4B	16.1654	190.122			Cibicidoides mundulus	T90 4B	16.1654	124.653			Uvigerina spp.	PC174BX	30.985	25.4128
T90 4B	16.1654	189.4			Cibicidoides mundulus	T90 5B	36.0566	141.453
T90 4B	16.1654	180.808			Cibicidoides mundulus	T90 5B	36.0566	136.086				Indian Ocean
T90 7B	22.5646	210.178			Cibicidoides mundulus	T90 7B	22.5646	144.933			Uvigerina spp.	WIND 6B	-13.5396	11.7001
T90 7B	22.5646	200.114			Cibicidoides mundulus	T90 8B	25.655	134.664			Uvigerina spp.	CD145 A150	75.4387	44.8187
T90 7B	22.5646	212.32			Cibicidoides mundulus	T90 8B	25.655	139.724			Uvigerina spp.	CD145 A150	75.4387	49.8828
T90 8B	25.655	189.81			Cibicidoides mundulus	T90 8B	25.655	135.884			Uvigerina spp.	CD145 A300	53.6923	36.0182
T90 10B	54.3765	223.905			Cibicidoides mundulus	T90 8B	25.655	131.921			Uvigerina spp.	CD145 A300	53.6923	36.8298
T90 11B	29.8529	199.267			Cibicidoides mundulus	T90 8B	25.655	131.832			Uvigerina spp.	CD145 A500	42.1268	24.5663
T90 13B	11.7622	190.019			Cibicidoides mundulus	T90 10B	54.3765	169.264			Uvigerina spp.	CD145 A1800	5.96084	13.8756
T90 15B	9.99269	195.357			Cibicidoides mundulus	T90 11B	29.8529	142.658			Uvigerina spp.	CD145 A3200	2.06493	22.3238
CD113A-SiteA	21.4843	208.771			Cibicidoides mundulus	T90 11B	29.8529	146.835			Uvigerina spp.	E49-19	8.17737	21.4627
CD113A-SiteA	21.4843	218.02			Cibicidoides mundulus	T90 11B	29.8529	144			Uvigerina spp.	E48-22	2.36353	21.9433
CD113A-SiteA	21.4843	204.885			Cibicidoides mundulus	T90 13B	11.7622	124.011			Uvigerina spp.	MD77191	15.9779	38.1767
CD113A-SiteC	57.2701	223.428			Cibicidoides mundulus	T90 13B	11.7622	125.36				Atlantic Ocean
CD113A-SiteC	57.2701	218.624			Cibicidoides mundulus	T90 13B	11.7622	131.81			H. elegans	T90-2B	37.4473	33.7106
BOFS 5K	23.4989	204.979			Cibicidoides mundulus	T90 15B	9.99269	119.7			H. elegans	CD113A-SiteA	21.4843	34.9395
BOFS 8K	12.2376	196.442			Cibicidoides mundulus	T90 15B	9.99269	114.769			H. elegans	BOFS 30K	21.0917	32.3308
BOFS 11K	56.4527	223.789			Cibicidoides mundulus	CD113A-SiteA	21.4843	124.345			H. elegans	M12310-3	29.1216	71.2
BOFS 11K	56.4527	224.235			Cibicidoides mundulus	CD113A-SiteB	79.9412	171.632
BOFS 30K	21.0917	207.558			Cibicidoides mundulus	CD113A-SiteB	57.2701	165.103				Indian Ocean
M12310-3	29.1216	223.052			Cibicidoides mundulus	BOFS 11K	56.4527	163.338			H. elegans	MD77191	15.9779	33.5727
PC174BX	30.985	213.036			Cibicidoides mundulus	BOFS 14K	58.2947	157.193
ODP1088	23.2024	220.096			Cibicidoides mundulus	BOFS 14K	58.2947	159.502				Pacific Ocean
M35014-1	54.8619	239.338			Cibicidoides mundulus	BOFS 17K	71.2093	165.769			H. elegans	V24-166	45.9793	56.452
M35020-1	49.0492	225.885			Cibicidoides mundulus	BOFS 17K	71.2093	168.495
M35004-1	33.6323	222.367			Cibicidoides mundulus	BOFS 30K	21.0917	138.989
M35004-1	33.6323	232.141			Cibicidoides mundulus	ODP1088	23.2024	142.042
M35004-1	33.6323	216.913			Cibicidoides mundulus	M35010-2	40.9065	149.18			Melonis spp.	KN117-2 MC11	45.6	40.8401
M35004-1	33.6323	228.174			Cibicidoides mundulus	M35004-1	33.6323	137.086			Melonis spp.	KN117-2 MC11	45.6	39.0975
M35026-2	10.321	207.977			Cibicidoides mundulus	M35004-1	33.6323	145.083			Melonis spp.	KN117-2 MC6	57	49.8223
M35024-6	3.08886	177.483			Cibicidoides mundulus	GeoB1503-2	42.6424	142.03			Melonis spp.	KN117-2 MC6	57	55.3036
M35024-6	3.08886	172.545			Cibicidoides mundulus	GeoB1504-1	34.4622	137.878
GeoB4413-1	5.06637	185.616			Cibicidoides mundulus	GeoB1504-1	34.4622	148.522
GeoB4413-1	5.06637	185.676			Cibicidoides mundulus	GeoB1523-2	27.935	134.043
GeoB4413-1	5.06637	193.089			Cibicidoides mundulus	GeoB4406-2	16.3094	127.342
GeoB1503-2	42.6424	219.869			Cibicidoides mundulus	GeoB4420-1	35.8277	157.379
GeoB1504-1	34.4622	227.998			Cibicidoides mundulus	GeoB4421-2	26.6292	146.999
GeoB1504-1	34.4622	227.832			Cibicidoides mundulus	GeoB4421-2	26.6292	138.619
GeoB1504-1	34.4622	209.489			Cibicidoides mundulus	OMEX 12B	24.9244	118.342
GeoB1523-2	27.935	211.125			Cibicidoides mundulus	OMEX 12B	24.9244	123.15
GeoB1523-2	27.935	224.516			Cibicidoides mundulus	OMEX 14B	7.19119	115.461
GeoB4415-2	22.4405	207.821
GeoB4406-2	16.3094	196.399				Indian Ocean
GeoB4406-2	16.3094	206.55			Cibicidoides mundulus	WIND 3B	-4.4175	129.98
GeoB4416-2	18.5537	211.368			Cibicidoides mundulus	WIND 5B	-2.01962	122.115
GeoB4403-1	-2.93884	187.439			Cibicidoides mundulus	WIND 33B	-3.5617	150.63
GeoB4403-1	-2.93884	172.381
GeoB4420-1	35.8277	222.624
GeoB4420-1	35.8277	226.654
GeoB4420-1	35.8277	215.682
GeoB4421-2	26.6292	230.965
GeoB4421-2	26.6292	228.927
GeoB4421-2	26.6292	224.097
GeoB4424-2	-7.6543	177.556
GeoB4424-2	-7.6543	185.047
HU91-045-093	28.5832	200.609
OMEX 12B	24.9244	218.212
OMEX 14B	7.19119	184.729
Indian Ocean
WIND 1B	-9.63744	170.001
WIND 3B	-4.4175	170.424
WIND 5B	-2.01962	172.863
WIND 5B	-2.01962	176.859
WIND 6B	-13.5396	144.742
WIND 6B	-13.5396	147.204
WIND 10B	11.2522	197.628
WIND 12B	-17.6165	151.651
WIND 13B	-13.0474	152.436
WIND 22B	-6.74511	171.871
WIND 25B	-10.2398	162.364
WIND 28B	-11.6418	152.927
WIND 33B	-3.5617	184.329
CD145 A3200	2.06493	160.034
CD145 A3200	2.06493	174.583
E49-19	8.17737	196.811
RC14-33	-3.91038	171.211
Pacific Ocean
131 BX	-23.0168	130.549
79 BX	6.68653	207.265
102BX	5.42456	232.9
128 BX	-12.1593	158.421
88 BX	12.9126	199.652
89P	12.8096	200.218
5.5BC58	-22.4243	167.195
5.5BC58	-22.4243	142.2
5.5BC58	-22.4243	135.553
BC66	-22.9951	142.864
BC66	-22.9951	132.885
1.5BC33	9.25591	186.299
1.5BC33	9.25591	192.026
1.5BC33	9.25591	206.219
1.5BC33	9.25591	185.949
1.5BC33	9.25591	183.574
1BC7	13.8713	203.88
1BC7	13.8713	191.522
1BC7	13.8713	193.16
1BC3	13.8343	198.531
1BC3	13.8343	191.528
1BC3	13.8343	194.813
1.5BC11	9.23887	184.296
1.5BC11	9.23887	187.904
2BC13	4.92419	183.271
2BC13	4.92419	178.343
3BC16	-2.20669	190.335
3BC24	-2.27673	183.921
4BC51	-5.80502	174.859
4BC51	-5.80502	163.394
4BC51	-5.80502	149.499
6BC74	-22.9634	168.712
6BC74	-22.9634	133.227
2.5BC37	4.34511	176.501
2.5BC37	4.34511	171.005
4.5BC53	-11.764	157.891
4.5BC53	-11.764	151.623
Rae et al., 2011 (https://doi.org/10.1016/j.epsl.2010.12.034)
GeoB1206	31.082	193.156
GeoB8608-4	66.6844
GeoB6011-2	66.4753
GeoB6011-2	66.4753
GeoB6011-2	66.4753
GeoB4228-3	61.5976
GeoB4216-1	41.8492
GeoB1207-2	29.4854	217.029
GeoB1728-3	25.6062	207.159
GeoB1208-1	24.3561	174.197
GeoB1209-1	18.5823	191.234
GeoB4241-11
GeoB1210-3	7.5614	192.397
GeoB1729-1	-1.4537	193.607
GeoB12801-1	27.6927	164.204
GeoB12811-2	23.7827	175
GeoB12808-4	5.46228	181.277
BOFS11K	54.3125	238.7

[truncated: 6 more sheets: Figure S4, Fig. S5a, Fig. S5b, Figure S6, Figure S7 , Figure S8]
